# Supplementary material for: Dimethyl 1-(3-hy­droxy-2-iodo-1-phenyl­prop­yl)-1H-1,2,3-triazole-4,5-dicarboxyl­ate
Source: Acta Crystallogr Sect E Struct Rep Online. 2012 Apr 28;68(Pt 5):o1559. doi: 10.1107/S1600536812018193 (PMC3344657; doi:10.1107/S1600536812018193)
Supplement: Supplementary file 1 [file e-68-o1559-sup1.cif]

##############################################################################
#                                                                            #
# This CIF contains the data in a paper accepted for publication in          #
# Acta Crystallographica Section E. It conforms to the requirements of       #
# Notes for Authors for Acta Crystallographica Section E, and has been       #
# peer reviewed under the auspices of the IUCr Commission on Journals.       #
#                                                                            #
# Full details of the Crystallographic Information File format               #
# are given in the paper "The Crystallographic Information File (CIF):       #
# a New Standard Archive File for Crystallography" by S. R. Hall, F. H.      #
# Allen and I. D. Brown [Acta Cryst. (1991), A47, 655-685].                  #
#                                                                            #
# The current version of the core CIF dictionary is obtainable from          #
# ftp://ftp.iucr.org/pub/cif_core.dic.                                       #
#                                                                            #
# Software is freely available for graphical display of the structure(s)     #
# in this CIF. For information consult the CIF software page                 #
# http://www.iucr.org/resources/cif/software.                                #
#                                                                            #
# This file may be used for bona fide research purposes within the           #
# scientific community so long as proper attribution is given to the journal # 
# article from which it was obtained.                                        #
#                                                                            #
##############################################################################
data_global
_audit_creation_method     'form.cif (version 2.0)'
_journal_data_validation_number     ?
_journal_date_recd_electronic     2012-04-23
_journal_date_accepted     2012-04-23
_journal_name_full     'Acta Crystallographica, Section E'
_journal_year     2012
_journal_volume     68
_journal_issue      5
_journal_page_first     o1559
_journal_page_last     o1559
_journal_paper_category     QO
_journal_paper_doi     10.1107/S1600536812018193
_journal_coeditor_code     HB6752
_publ_contact_author_name     'Prof. Fun, Hoong-Kun'
_publ_contact_author_address
;
      X-ray Crystallography Unit
      School of Physics
      Universiti Sains Malaysia
      11800 USM, Penang
      MALAYSIA
;
_publ_contact_author_email     'hkfun@usm.my'
_publ_contact_author_fax     '604 6579150'
_publ_contact_author_phone     '604 6533652'
_publ_section_title
;\
Dimethyl
1-(3-hydroxy-2-iodo-1-phenylpropyl)-1<i>H</i>-1,2,3-triazole-4,5-\
dicarboxylate
;
loop_
    _publ_author_name
    _publ_author_footnote
    _publ_author_address
    'Fun, Hoong-Kun'
;
Thomson Reuters ResearcherID: A-3561-2009.
;
;
X-ray Crystallography Unit
School of Physics
Universiti Sains Malaysia
11800 USM, Penang
Malaysia
;
    'Tze Shyang Chia' ?
;
X-ray Crystallography Unit
School of Physics
Universiti Sains Malaysia
11800 USM, Penang
Malaysia
;
    'Sivasubramanian Archana' ?
;
Department of Organic Chemistry
School of Chemistry
Madurai Kamaraj University
Madurai 625 021
Tamil Nadu
India
;
    'Murugan Dinesh' ?
;
Department of Organic Chemistry
School of Chemistry
Madurai Kamaraj University
Madurai 625 021
Tamil Nadu
India
;
    'Alagusundaram Ponnuswamy' ?
;
Department of Organic Chemistry
School of Chemistry
Madurai Kamaraj University
Madurai 625 021
Tamil Nadu
India
;
data_I
_audit_creation_method     SHELXL-97
_chemical_name_systematic
;
Dimethyl
1-(3-hydroxy-2-iodo-1-phenylpropyl)-1<i>H</i>-1,2,3-triazole-4,5-dicarboxylate
;
_chemical_name_common     ?
_chemical_formula_moiety     'C15 H16 I N3 O5'
_chemical_formula_sum     'C15 H16 I N3 O5'
_chemical_formula_iupac     'C15 H16 I N3 O5'
_chemical_formula_weight     445.21
_chemical_melting_point     ?
_symmetry_cell_setting     triclinic
_symmetry_space_group_name_H-M     'P -1'
_symmetry_space_group_name_Hall     '-P 1'
loop_
    _symmetry_equiv_pos_as_xyz
    'x, y, z'
    '-x, -y, -z'
_cell_length_a     8.0504(3)
_cell_length_b     9.6941(4)
_cell_length_c     11.1893(4)
_cell_angle_alpha     106.4260(10)
_cell_angle_beta     91.7980(10)
_cell_angle_gamma     98.6060(10)
_cell_volume     825.65(5)
_cell_formula_units_Z     2
_cell_measurement_reflns_used     9309
_cell_measurement_theta_min     2.22
_cell_measurement_theta_max     32.60
_cell_measurement_temperature     100.0(10)
_exptl_crystal_description     'block'
_exptl_crystal_colour     'colourless'
_exptl_crystal_size_max     0.31
_exptl_crystal_size_mid     0.24
_exptl_crystal_size_min     0.14
_exptl_crystal_density_diffrn     1.791
_exptl_crystal_density_meas     ?
_exptl_crystal_density_method     'not measured'
_exptl_crystal_F_000     440
_exptl_absorpt_coefficient_mu     1.970
_exptl_absorpt_correction_type     multi-scan
_exptl_absorpt_process_details     '(<i>SADABS</i>; Bruker, 2009)'
_exptl_absorpt_correction_T_min     0.5793
_exptl_absorpt_correction_T_max     0.7632
_exptl_special_details
;
The crystal was placed in the cold stream of an Oxford Cryosystems Cobra
open-flow nitrogen cryostat (Cosier & Glazer, 1986) operating at 100.0 (1) K.
;
_diffrn_ambient_temperature     100.0(10)
_diffrn_radiation_type     MoK\a
_diffrn_radiation_wavelength     0.71073
_diffrn_radiation_source     'fine-focus sealed tube'
_diffrn_radiation_monochromator     graphite
_diffrn_measurement_device_type     'Bruker APEX DUO CCD'
_diffrn_measurement_method     '\f and \w scans'
_diffrn_detector_area_resol_mean     ?
_diffrn_reflns_number     21676
_diffrn_reflns_av_R_equivalents     0.0152
_diffrn_reflns_av_sigmaI/netI     0.0148
_diffrn_reflns_theta_min     1.90
_diffrn_reflns_theta_max     32.63
_diffrn_reflns_theta_full     32.63
_diffrn_measured_fraction_theta_max     0.984
_diffrn_measured_fraction_theta_full     0.984
_diffrn_reflns_limit_h_min     -12
_diffrn_reflns_limit_h_max     11
_diffrn_reflns_limit_k_min     -14
_diffrn_reflns_limit_k_max     14
_diffrn_reflns_limit_l_min     -16
_diffrn_reflns_limit_l_max     16
_diffrn_standards_number     0
_diffrn_standards_interval_count     .
_diffrn_standards_interval_time     .
_diffrn_standards_decay_%     ?
_refine_special_details
;
Refinement of <i>F</i>^2^ against ALL reflections. The weighted <i>R</i>-factor
<i>wR</i> and goodness of fit <i>S</i> are based on <i>F</i>^2^, conventional
<i>R</i>-factors <i>R</i> are based on <i>F</i>, with <i>F</i> set to zero for
negative <i>F</i>^2^. The threshold expression of <i>F</i>^2^ >
\s(<i>F</i>^2^) is used only for calculating <i>R</i>-factors(gt) <i>etc</i>.
and is not relevant to the choice of reflections for refinement.
<i>R</i>-factors based on <i>F</i>^2^ are statistically about twice as large
as those based on <i>F</i>, and <i>R</i>- factors based on ALL data will be
even larger.
;
_reflns_number_total     5934
_reflns_number_gt     5827
_reflns_threshold_expression     I>2\s(I)
_refine_ls_structure_factor_coef     Fsqd
_refine_ls_matrix_type     full
_refine_ls_R_factor_all     0.0151
_refine_ls_R_factor_gt     0.0147
_refine_ls_wR_factor_gt     0.0380
_refine_ls_wR_factor_ref     0.0382
_refine_ls_goodness_of_fit_ref     1.098
_refine_ls_restrained_S_all     1.098
_refine_ls_number_reflns     5934
_refine_ls_number_parameters     223
_refine_ls_number_restraints     0
_refine_ls_hydrogen_treatment     mixed
_refine_ls_weighting_scheme     calc
_refine_ls_weighting_details
         'calc w=1/[\s^2^(Fo^2^)+(0.0171P)^2^+0.3086P] where P=(Fo^2^+2Fc^2^)/3'
_atom_sites_solution_hydrogens     geom
_atom_sites_solution_primary     direct
_atom_sites_solution_secondary     difmap
_refine_ls_shift/su_max     0.002
_refine_ls_shift/su_mean     0.000
_refine_diff_density_max     0.490
_refine_diff_density_min     -0.924
_refine_ls_extinction_method     none
_refine_ls_extinction_coef     ?
loop_
    _atom_type_symbol
    _atom_type_description
    _atom_type_scat_dispersion_real
    _atom_type_scat_dispersion_imag
    _atom_type_scat_source
    'C' 'C' 0.0033 0.0016
                         'International Tables Vol C Tables 4.2.6.8 and 6.1.1.4'
    'H' 'H' 0.0000 0.0000
                         'International Tables Vol C Tables 4.2.6.8 and 6.1.1.4'
    'N' 'N' 0.0061 0.0033
                         'International Tables Vol C Tables 4.2.6.8 and 6.1.1.4'
    'O' 'O' 0.0106 0.0060
                         'International Tables Vol C Tables 4.2.6.8 and 6.1.1.4'
    'I' 'I' -0.4742 1.8119
                         'International Tables Vol C Tables 4.2.6.8 and 6.1.1.4'
_computing_data_collection     'APEX2 (Bruker, 2009)'
_computing_cell_refinement     'SAINT (Bruker, 2009)'
_computing_data_reduction     'SAINT (Bruker, 2009)'
_computing_structure_solution     'SHELXTL (Sheldrick, 2008)'
_computing_structure_refinement     'SHELXTL (Sheldrick, 2008)'
_computing_molecular_graphics     'SHELXTL (Sheldrick, 2008)'
_computing_publication_material
;
SHELXTL (Sheldrick, 2008) and PLATON (Spek, 2009)
;
loop_
    _atom_site_type_symbol
    _atom_site_label
    _atom_site_fract_x
    _atom_site_fract_y
    _atom_site_fract_z
    _atom_site_U_iso_or_equiv
    _atom_site_adp_type
    _atom_site_calc_flag
    _atom_site_refinement_flags
    _atom_site_occupancy
    _atom_site_symmetry_multiplicity
    _atom_site_disorder_assembly
    _atom_site_disorder_group
    I I1 -0.382668(7) 0.637377(7) 0.141512(5) 0.01603(2) Uani d . 1 1 . .
    O O1 0.55901(10) 1.17479(8) 0.31744(7) 0.01765(13) Uani d . 1 1 . .
    O O2 0.46348(10) 1.25049(8) 0.50897(7) 0.01713(13) Uani d . 1 1 . .
    O O3 0.29674(10) 1.04776(7) 0.09582(6) 0.01498(12) Uani d . 1 1 . .
    O O4 0.26687(9) 0.80305(7) 0.05704(6) 0.01300(12) Uani d . 1 1 . .
    O O5 -0.09851(11) 0.94656(9) 0.12543(7) 0.01876(14) Uani d . 1 1 . .
    N N1 0.13027(10) 0.84350(8) 0.29530(7) 0.01084(12) Uani d . 1 1 . .
    N N2 0.13613(11) 0.87602(9) 0.42137(7) 0.01341(13) Uani d . 1 1 . .
    N N3 0.25260(11) 0.99050(9) 0.46809(7) 0.01367(14) Uani d . 1 1 . .
    C C1 0.11822(13) 0.50289(10) 0.15751(9) 0.01454(15) Uani d . 1 1 . .
    H H1A 0.1649 0.5371 0.0942 0.017 Uiso calc R 1 1 . .
    C C2 0.15365(14) 0.37227(10) 0.17255(10) 0.01754(17) Uani d . 1 1 . .
    H H2A 0.2246 0.3202 0.1202 0.021 Uiso calc R 1 1 . .
    C C3 0.08244(14) 0.31994(10) 0.26621(10) 0.01701(17) Uani d . 1 1 . .
    H H3A 0.1065 0.2332 0.2771 0.020 Uiso calc R 1 1 . .
    C C4 -0.02472(14) 0.39767(10) 0.34358(9) 0.01666(17) Uani d . 1 1 . .
    H H4A -0.0740 0.3616 0.4051 0.020 Uiso calc R 1 1 . .
    C C5 -0.05871(13) 0.52943(10) 0.32951(9) 0.01423(15) Uani d . 1 1 . .
    H H5A -0.1295 0.5814 0.3822 0.017 Uiso calc R 1 1 . .
    C C6 0.01325(11) 0.58325(9) 0.23655(8) 0.01099(14) Uani d . 1 1 . .
    C C7 -0.00868(11) 0.72960(9) 0.22038(8) 0.01059(13) Uani d . 1 1 . .
    H H7A 0.0028 0.7236 0.1322 0.013 Uiso calc R 1 1 . .
    C C8 -0.17309(12) 0.78729(9) 0.25651(8) 0.01215(14) Uani d . 1 1 . .
    H H8A -0.1878 0.7938 0.3444 0.015 Uiso calc R 1 1 . .
    C C9 -0.16977(13) 0.93812(10) 0.23842(9) 0.01566(16) Uani d . 1 1 . .
    H H9A -0.2837 0.9592 0.2369 0.019 Uiso calc R 1 1 . .
    H H9B -0.1044 1.0111 0.3085 0.019 Uiso calc R 1 1 . .
    C C10 0.24390(12) 0.94051(9) 0.26041(8) 0.01084(14) Uani d . 1 1 . .
    C C11 0.32129(12) 1.03422(9) 0.37215(8) 0.01193(14) Uani d . 1 1 . .
    C C12 0.27066(11) 0.93847(9) 0.12878(8) 0.01094(14) Uani d . 1 1 . .
    C C13 0.30152(14) 0.78729(11) -0.07305(8) 0.01628(16) Uani d . 1 1 . .
    H H13A 0.2970 0.6859 -0.1166 0.024 Uiso calc R 1 1 . .
    H H13B 0.4116 0.8397 -0.0761 0.024 Uiso calc R 1 1 . .
    H H13C 0.2187 0.8259 -0.1119 0.024 Uiso calc R 1 1 . .
    C C14 0.46100(12) 1.15881(10) 0.39366(8) 0.01275(14) Uani d . 1 1 . .
    C C15 0.60447(14) 1.36969(11) 0.54233(10) 0.01921(18) Uani d . 1 1 . .
    H H15A 0.5865 1.4391 0.6191 0.029 Uiso calc R 1 1 . .
    H H15B 0.6140 1.4164 0.4772 0.029 Uiso calc R 1 1 . .
    H H15C 0.7063 1.3326 0.5527 0.029 Uiso calc R 1 1 . .
    H H1O5 -0.166(3) 0.934(2) 0.0748(18) 0.032(5) Uiso d . 1 1 . .
loop_
    _atom_site_aniso_label
    _atom_site_aniso_U_11
    _atom_site_aniso_U_22
    _atom_site_aniso_U_33
    _atom_site_aniso_U_12
    _atom_site_aniso_U_13
    _atom_site_aniso_U_23
    I1 0.01068(3) 0.01859(3) 0.01613(3) 0.00087(2) -0.00104(2) 0.00174(2)
    O1 0.0165(3) 0.0192(3) 0.0152(3) -0.0009(3) 0.0032(3) 0.0036(2)
    O2 0.0163(3) 0.0158(3) 0.0135(3) -0.0035(3) 0.0017(2) -0.0018(2)
    O3 0.0186(3) 0.0131(3) 0.0134(3) 0.0007(2) 0.0005(2) 0.0052(2)
    O4 0.0170(3) 0.0114(3) 0.0099(3) 0.0024(2) 0.0029(2) 0.0018(2)
    O5 0.0203(4) 0.0221(3) 0.0174(3) 0.0057(3) 0.0010(3) 0.0101(3)
    N1 0.0121(3) 0.0110(3) 0.0088(3) 0.0010(2) 0.0003(2) 0.0024(2)
    N2 0.0157(4) 0.0143(3) 0.0089(3) 0.0004(3) 0.0004(3) 0.0024(2)
    N3 0.0148(4) 0.0140(3) 0.0108(3) 0.0000(3) 0.0007(3) 0.0024(2)
    C1 0.0162(4) 0.0122(3) 0.0152(4) 0.0034(3) 0.0042(3) 0.0033(3)
    C2 0.0192(4) 0.0130(4) 0.0205(4) 0.0052(3) 0.0041(3) 0.0033(3)
    C3 0.0191(4) 0.0117(3) 0.0202(4) 0.0019(3) -0.0010(3) 0.0051(3)
    C4 0.0205(4) 0.0150(4) 0.0151(4) 0.0012(3) 0.0009(3) 0.0064(3)
    C5 0.0159(4) 0.0141(3) 0.0130(3) 0.0023(3) 0.0024(3) 0.0044(3)
    C6 0.0111(4) 0.0102(3) 0.0107(3) 0.0009(3) 0.0001(3) 0.0021(3)
    C7 0.0104(3) 0.0103(3) 0.0099(3) 0.0009(3) 0.0001(3) 0.0017(3)
    C8 0.0117(4) 0.0123(3) 0.0114(3) 0.0022(3) 0.0005(3) 0.0017(3)
    C9 0.0172(4) 0.0133(3) 0.0172(4) 0.0052(3) 0.0023(3) 0.0041(3)
    C10 0.0118(4) 0.0108(3) 0.0098(3) 0.0017(3) 0.0007(3) 0.0029(3)
    C11 0.0124(4) 0.0117(3) 0.0103(3) 0.0009(3) 0.0005(3) 0.0017(3)
    C12 0.0102(3) 0.0122(3) 0.0095(3) 0.0011(3) 0.0003(3) 0.0022(3)
    C13 0.0218(5) 0.0167(4) 0.0094(3) 0.0030(3) 0.0033(3) 0.0020(3)
    C14 0.0126(4) 0.0123(3) 0.0120(3) 0.0010(3) -0.0006(3) 0.0020(3)
    C15 0.0171(4) 0.0160(4) 0.0197(4) -0.0040(3) -0.0024(3) 0.0013(3)
_geom_special_details
;
All e.s.d.'s (except the e.s.d. in the dihedral angle between two l.s. planes)
are estimated using the full covariance matrix. The cell e.s.d.'s are taken
into account individually in the estimation of e.s.d.'s in distances, angles
and torsion angles; correlations between e.s.d.'s in cell parameters are only
used when they are defined by crystal symmetry. An approximate (isotropic)
treatment of cell e.s.d.'s is used for estimating e.s.d.'s involving l.s.
planes.
;
loop_
    _geom_bond_atom_site_label_1
    _geom_bond_atom_site_label_2
    _geom_bond_site_symmetry_2
    _geom_bond_distance
    _geom_bond_publ_flag
    I1 C8 . 2.1649(9) ?
    O1 C14 . 1.2059(11) ?
    O2 C14 . 1.3414(11) ?
    O2 C15 . 1.4491(12) ?
    O3 C12 . 1.2091(11) ?
    O4 C12 . 1.3264(10) ?
    O4 C13 . 1.4602(11) ?
    O5 C9 . 1.4227(12) ?
    O5 H1O5 . 0.74(2) ?
    N1 N2 . 1.3534(10) ?
    N1 C10 . 1.3588(11) ?
    N1 C7 . 1.4904(12) ?
    N2 N3 . 1.3091(11) ?
    N3 C11 . 1.3646(11) ?
    C1 C2 . 1.3923(13) ?
    C1 C6 . 1.3991(12) ?
    C1 H1A . 0.9300 ?
    C2 C3 . 1.3913(14) ?
    C2 H2A . 0.9300 ?
    C3 C4 . 1.3907(14) ?
    C3 H3A . 0.9300 ?
    C4 C5 . 1.3953(13) ?
    C4 H4A . 0.9300 ?
    C5 C6 . 1.3942(12) ?
    C5 H5A . 0.9300 ?
    C6 C7 . 1.5148(12) ?
    C7 C8 . 1.5347(13) ?
    C7 H7A . 0.9800 ?
    C8 C9 . 1.5283(13) ?
    C8 H8A . 0.9800 ?
    C9 H9A . 0.9700 ?
    C9 H9B . 0.9700 ?
    C10 C11 . 1.3842(12) ?
    C10 C12 . 1.4902(12) ?
    C11 C14 . 1.4811(13) ?
    C13 H13A . 0.9600 ?
    C13 H13B . 0.9600 ?
    C13 H13C . 0.9600 ?
    C15 H15A . 0.9600 ?
    C15 H15B . 0.9600 ?
    C15 H15C . 0.9600 ?
loop_
    _geom_angle_atom_site_label_1
    _geom_angle_atom_site_label_2
    _geom_angle_atom_site_label_3
    _geom_angle_site_symmetry_1
    _geom_angle_site_symmetry_3
    _geom_angle
    _geom_angle_publ_flag
    C14 O2 C15 . . 114.80(8) ?
    C12 O4 C13 . . 115.88(7) ?
    C9 O5 H1O5 . . 110.5(15) ?
    N2 N1 C10 . . 110.40(7) ?
    N2 N1 C7 . . 118.32(7) ?
    C10 N1 C7 . . 130.48(7) ?
    N3 N2 N1 . . 108.01(7) ?
    N2 N3 C11 . . 108.72(7) ?
    C2 C1 C6 . . 120.75(8) ?
    C2 C1 H1A . . 119.6 ?
    C6 C1 H1A . . 119.6 ?
    C3 C2 C1 . . 119.75(9) ?
    C3 C2 H2A . . 120.1 ?
    C1 C2 H2A . . 120.1 ?
    C4 C3 C2 . . 119.87(9) ?
    C4 C3 H3A . . 120.1 ?
    C2 C3 H3A . . 120.1 ?
    C3 C4 C5 . . 120.40(9) ?
    C3 C4 H4A . . 119.8 ?
    C5 C4 H4A . . 119.8 ?
    C6 C5 C4 . . 120.08(9) ?
    C6 C5 H5A . . 120.0 ?
    C4 C5 H5A . . 120.0 ?
    C5 C6 C1 . . 119.13(8) ?
    C5 C6 C7 . . 123.26(8) ?
    C1 C6 C7 . . 117.53(8) ?
    N1 C7 C6 . . 109.14(7) ?
    N1 C7 C8 . . 106.17(7) ?
    C6 C7 C8 . . 118.54(7) ?
    N1 C7 H7A . . 107.5 ?
    C6 C7 H7A . . 107.5 ?
    C8 C7 H7A . . 107.5 ?
    C9 C8 C7 . . 111.09(7) ?
    C9 C8 I1 . . 109.34(6) ?
    C7 C8 I1 . . 109.17(6) ?
    C9 C8 H8A . . 109.1 ?
    C7 C8 H8A . . 109.1 ?
    I1 C8 H8A . . 109.1 ?
    O5 C9 C8 . . 111.51(7) ?
    O5 C9 H9A . . 109.3 ?
    C8 C9 H9A . . 109.3 ?
    O5 C9 H9B . . 109.3 ?
    C8 C9 H9B . . 109.3 ?
    H9A C9 H9B . . 108.0 ?
    N1 C10 C11 . . 104.27(7) ?
    N1 C10 C12 . . 124.96(8) ?
    C11 C10 C12 . . 130.77(8) ?
    N3 C11 C10 . . 108.59(8) ?
    N3 C11 C14 . . 122.16(8) ?
    C10 C11 C14 . . 129.19(8) ?
    O3 C12 O4 . . 126.17(8) ?
    O3 C12 C10 . . 123.15(8) ?
    O4 C12 C10 . . 110.64(7) ?
    O4 C13 H13A . . 109.5 ?
    O4 C13 H13B . . 109.5 ?
    H13A C13 H13B . . 109.5 ?
    O4 C13 H13C . . 109.5 ?
    H13A C13 H13C . . 109.5 ?
    H13B C13 H13C . . 109.5 ?
    O1 C14 O2 . . 124.91(9) ?
    O1 C14 C11 . . 124.26(8) ?
    O2 C14 C11 . . 110.83(8) ?
    O2 C15 H15A . . 109.5 ?
    O2 C15 H15B . . 109.5 ?
    H15A C15 H15B . . 109.5 ?
    O2 C15 H15C . . 109.5 ?
    H15A C15 H15C . . 109.5 ?
    H15B C15 H15C . . 109.5 ?
loop_
    _geom_torsion_atom_site_label_1
    _geom_torsion_atom_site_label_2
    _geom_torsion_atom_site_label_3
    _geom_torsion_atom_site_label_4
    _geom_torsion_site_symmetry_1
    _geom_torsion_site_symmetry_2
    _geom_torsion_site_symmetry_3
    _geom_torsion_site_symmetry_4
    _geom_torsion
    _geom_torsion_publ_flag
    C10 N1 N2 N3 . . . . -0.86(10) ?
    C7 N1 N2 N3 . . . . -171.70(8) ?
    N1 N2 N3 C11 . . . . 0.91(10) ?
    C6 C1 C2 C3 . . . . 0.76(16) ?
    C1 C2 C3 C4 . . . . 0.53(16) ?
    C2 C3 C4 C5 . . . . -1.28(16) ?
    C3 C4 C5 C6 . . . . 0.75(15) ?
    C4 C5 C6 C1 . . . . 0.53(14) ?
    C4 C5 C6 C7 . . . . -176.10(9) ?
    C2 C1 C6 C5 . . . . -1.29(15) ?
    C2 C1 C6 C7 . . . . 175.54(9) ?
    N2 N1 C7 C6 . . . . -66.54(10) ?
    C10 N1 C7 C6 . . . . 124.78(9) ?
    N2 N1 C7 C8 . . . . 62.31(9) ?
    C10 N1 C7 C8 . . . . -106.37(10) ?
    C5 C6 C7 N1 . . . . 90.62(10) ?
    C1 C6 C7 N1 . . . . -86.06(10) ?
    C5 C6 C7 C8 . . . . -31.01(13) ?
    C1 C6 C7 C8 . . . . 152.31(8) ?
    N1 C7 C8 C9 . . . . 54.79(9) ?
    C6 C7 C8 C9 . . . . 177.90(8) ?
    N1 C7 C8 I1 . . . . 175.44(5) ?
    C6 C7 C8 I1 . . . . -61.45(9) ?
    C7 C8 C9 O5 . . . . 41.77(11) ?
    I1 C8 C9 O5 . . . . -78.79(9) ?
    N2 N1 C10 C11 . . . . 0.45(10) ?
    C7 N1 C10 C11 . . . . 169.83(9) ?
    N2 N1 C10 C12 . . . . -179.45(8) ?
    C7 N1 C10 C12 . . . . -10.07(15) ?
    N2 N3 C11 C10 . . . . -0.64(11) ?
    N2 N3 C11 C14 . . . . -178.05(8) ?
    N1 C10 C11 N3 . . . . 0.11(10) ?
    C12 C10 C11 N3 . . . . 180.00(9) ?
    N1 C10 C11 C14 . . . . 177.28(9) ?
    C12 C10 C11 C14 . . . . -2.83(17) ?
    C13 O4 C12 O3 . . . . 1.45(14) ?
    C13 O4 C12 C10 . . . . -176.52(8) ?
    N1 C10 C12 O3 . . . . 140.62(10) ?
    C11 C10 C12 O3 . . . . -39.26(16) ?
    N1 C10 C12 O4 . . . . -41.34(12) ?
    C11 C10 C12 O4 . . . . 138.79(10) ?
    C15 O2 C14 O1 . . . . -4.72(14) ?
    C15 O2 C14 C11 . . . . 175.14(8) ?
    N3 C11 C14 O1 . . . . 156.03(10) ?
    C10 C11 C14 O1 . . . . -20.80(16) ?
    N3 C11 C14 O2 . . . . -23.83(13) ?
    C10 C11 C14 O2 . . . . 159.34(9) ?
loop_
    _geom_hbond_atom_site_label_D
    _geom_hbond_atom_site_label_H
    _geom_hbond_atom_site_label_A
    _geom_hbond_site_symmetry_A
    _geom_hbond_distance_DH
    _geom_hbond_distance_HA
    _geom_hbond_distance_DA
    _geom_hbond_angle_DHA
    _geom_hbond_publ_flag
    O5 H1O5 O3 2_575 0.74(2) 2.22(2) 2.9213(11) 159(2) yes
    C9 H9A O1 1_455 0.97 2.57 3.3595(13) 139 yes
    C13 H13B O3 2_675 0.96 2.48 3.4375(14) 174 yes
    C13 H13C O5 2_575 0.96 2.58 3.4247(14) 147 yes
    C15 H15C N2 2_676 0.96 2.62 3.4903(14) 151 yes
_iucr_refine_instructions_details
;
TITL mo_arc_0m in P-1 (100K)
CELL  0.71073    8.0504    9.6941   11.1893   106.426    91.798    98.606
ZERR  2           0.0003    0.0004    0.0004     0.001     0.001     0.001
LATT   1
SFAC C H N O I
UNIT 30 32 6 10 2
SIZE 0.145 0.242 0.311
L.S. 10
BOND $H
FMAP 2 1 60
ACTA
CONF
OMIT  5  -1   4
OMIT -4   1   6
OMIT -4   2   5
OMIT -4   3   4
OMIT -2   3   0
OMIT -4   1   0
OMIT -4   4   4
OMIT -2  -1   3
OMIT  2   1   2
OMIT -2   2   2
OMIT -1   4   0
OMIT -4  -2   5
OMIT  5   0   4
OMIT  3  -1   3
OMIT -3   1   1
OMIT  2  -4   3
PLAN 20
WGHT      0.0171      0.3086
FVAR       0.58020
I1    5   -0.382668    0.637377    0.141512    11.00000    0.01068    0.01859 =
         0.01613    0.00174   -0.00104    0.00087
O1    4    0.559010    1.174792    0.317443    11.00000    0.01653    0.01924 =
         0.01523    0.00365    0.00323   -0.00088
O2    4    0.463476    1.250493    0.508966    11.00000    0.01632    0.01579 =
         0.01354   -0.00180    0.00166   -0.00348
O3    4    0.296741    1.047763    0.095824    11.00000    0.01859    0.01314 =
         0.01338    0.00520    0.00053    0.00071
O4    4    0.266869    0.803049    0.057037    11.00000    0.01704    0.01141 =
         0.00989    0.00184    0.00285    0.00239
O5    4   -0.098511    0.946563    0.125426    11.00000    0.02026    0.02205 =
         0.01738    0.01015    0.00095    0.00567
N1    3    0.130267    0.843498    0.295296    11.00000    0.01207    0.01097 =
         0.00884    0.00238    0.00029    0.00097
N2    3    0.136126    0.876020    0.421374    11.00000    0.01565    0.01431 =
         0.00895    0.00237    0.00044    0.00044
N3    3    0.252596    0.990500    0.468088    11.00000    0.01478    0.01396 =
         0.01078    0.00244    0.00071    0.00004
C1    1    0.118224    0.502890    0.157514    11.00000    0.01624    0.01225 =
         0.01519    0.00327    0.00416    0.00336
AFIX  43
H1A   2    0.164864    0.537106    0.094217    11.00000   -1.20000
AFIX   0
C2    1    0.153651    0.372270    0.172550    11.00000    0.01915    0.01300 =
         0.02046    0.00330    0.00406    0.00516
AFIX  43
H2A   2    0.224646    0.320197    0.120182    11.00000   -1.20000
AFIX   0
C3    1    0.082444    0.319944    0.266213    11.00000    0.01908    0.01169 =
         0.02016    0.00507   -0.00098    0.00192
AFIX  43
H3A   2    0.106462    0.233159    0.277063    11.00000   -1.20000
AFIX   0
C4    1   -0.024724    0.397675    0.343584    11.00000    0.02047    0.01504 =
         0.01511    0.00641    0.00086    0.00115
AFIX  43
H4A   2   -0.074035    0.361612    0.405078    11.00000   -1.20000
AFIX   0
C5    1   -0.058713    0.529435    0.329512    11.00000    0.01590    0.01415 =
         0.01297    0.00442    0.00243    0.00233
AFIX  43
H5A   2   -0.129457    0.581425    0.382203    11.00000   -1.20000
AFIX   0
C6    1    0.013250    0.583252    0.236555    11.00000    0.01109    0.01024 =
         0.01072    0.00214    0.00007    0.00086
C7    1   -0.008683    0.729595    0.220376    11.00000    0.01043    0.01030 =
         0.00994    0.00170    0.00010    0.00087
AFIX  13
H7A   2    0.002800    0.723601    0.132193    11.00000   -1.20000
AFIX   0
C8    1   -0.173086    0.787289    0.256507    11.00000    0.01170    0.01229 =
         0.01143    0.00173    0.00049    0.00224
AFIX  13
H8A   2   -0.187776    0.793784    0.344434    11.00000   -1.20000
AFIX   0
C9    1   -0.169766    0.938124    0.238419    11.00000    0.01717    0.01328 =
         0.01724    0.00409    0.00229    0.00523
AFIX  23
H9A   2   -0.283737    0.959188    0.236869    11.00000   -1.20000
H9B   2   -0.104353    1.011075    0.308465    11.00000   -1.20000
AFIX   0
C10   1    0.243904    0.940510    0.260412    11.00000    0.01177    0.01081 =
         0.00981    0.00285    0.00071    0.00173
C11   1    0.321292    1.034220    0.372155    11.00000    0.01245    0.01169 =
         0.01034    0.00172    0.00047    0.00085
C12   1    0.270656    0.938468    0.128784    11.00000    0.01020    0.01222 =
         0.00955    0.00221    0.00028    0.00114
C13   1    0.301524    0.787290   -0.073045    11.00000    0.02175    0.01669 =
         0.00939    0.00202    0.00331    0.00303
AFIX 137
H13A  2    0.296990    0.685945   -0.116641    11.00000   -1.50000
H13B  2    0.411618    0.839656   -0.076131    11.00000   -1.50000
H13C  2    0.218746    0.825909   -0.111884    11.00000   -1.50000
AFIX   0
C14   1    0.460996    1.158813    0.393661    11.00000    0.01257    0.01227 =
         0.01204    0.00203   -0.00064    0.00103
C15   1    0.604470    1.369694    0.542332    11.00000    0.01706    0.01603 =
         0.01968    0.00127   -0.00242   -0.00399
AFIX 137
H15A  2    0.586496    1.439058    0.619127    11.00000   -1.50000
H15B  2    0.613996    1.416437    0.477232    11.00000   -1.50000
H15C  2    0.706323    1.332554    0.552741    11.00000   -1.50000
AFIX   0
H1O5  2   -0.165770    0.933722    0.074845    11.00000    0.03241
HKLF 4
REM  mo_arc_0m in P-1 (100K)
REM R1 =  0.0147 for   5827 Fo > 4sig(Fo)  and  0.0151 for all   5934 data
REM    223 parameters refined using      0 restraints
END
WGHT      0.0171      0.3086
REM Highest difference peak  0.490,  deepest hole -0.924,  1-sigma level  0.071
Q1    1  -0.0870  0.7579  0.2410  11.00000  0.05    0.49
Q2    1   0.2862  0.9939  0.3152  11.00000  0.05    0.48
Q3    1   0.0248  0.3534  0.3010  11.00000  0.05    0.48
Q4    1   0.0736  0.5446  0.2000  11.00000  0.05    0.47
Q5    1   0.1251  0.4336  0.1616  11.00000  0.05    0.47
Q6    1   0.2560  0.9373  0.1979  11.00000  0.05    0.45
Q7    1   0.1149  0.3467  0.2197  11.00000  0.05    0.43
Q8    1   0.3881  1.0940  0.3835  11.00000  0.05    0.43
Q9    1  -0.1769  0.8555  0.2438  11.00000  0.05    0.41
Q10   1   0.2841  1.0168  0.4196  11.00000  0.05    0.38
Q11   1  -0.0342  0.4657  0.3348  11.00000  0.05    0.37
Q12   1  -0.0259  0.5560  0.2824  11.00000  0.05    0.36
Q13   1   0.1810  0.8953  0.2767  11.00000  0.05    0.34
Q14   1   0.0064  0.6614  0.2355  11.00000  0.05    0.32
Q15   1   0.2817  0.8717  0.0960  11.00000  0.05    0.28
Q16   1  -0.2426  0.6619  0.1821  11.00000  0.05    0.26
Q17   1   0.4617  1.2177  0.4547  11.00000  0.05    0.26
Q18   1   0.2970  1.0021  0.1167  11.00000  0.05    0.25
Q19   1   0.2633  0.9883  0.0962  11.00000  0.05    0.25
Q20   1  -0.5763  0.6219  0.1585  11.00000  0.05    0.24
;
