# Supplementary material for: Dimethyl 1-(3-hy­droxy-2-iodo-1-phenyl­prop­yl)-1H-1,2,3-triazole-4,5-dicarboxyl­ate
Source: Acta Crystallogr Sect E Struct Rep Online. 2012 Apr 28;68(Pt 5):o1559. doi: 10.1107/S1600536812018193 (PMC3344657; doi:10.1107/S1600536812018193)
Supplement: Supplementary file 2 [file e-68-o1559-Isup2.hkl]

# 
# h,k,l, Fc-squared, Fo-squared, sigma(Fo-squared) and status flag 
# 
data_I
_shelx_title ' mo_arc_0m in P-1 (100K)' 
_shelx_refln_list_code          4 
_shelx_F_calc_maximum      181.33 
_exptl_crystal_F_000       440.00 
_reflns_d_resolution_high  0.6591 
 
loop_ 
 _symmetry_equiv_pos_as_xyz 
 'x, y, z' 
 '-x, -y, -z' 
 
_cell_length_a     8.0504 
_cell_length_b     9.6941 
_cell_length_c    11.1893 
_cell_angle_alpha 106.426 
_cell_angle_beta   91.798 
_cell_angle_gamma  98.606 
 
_shelx_F_squared_multiplier     1.000 
 
loop_ 
 _refln_index_h 
 _refln_index_k 
 _refln_index_l 
 _refln_F_squared_calc 
 _refln_F_squared_meas 
 _refln_F_squared_sigma 
 _refln_observed_status 
   1   0   0      668.56      704.02      9.35 o 
   2   0   0        5.03        1.67      0.62 o 
   3   0   0     1539.48     1624.88     15.50 o 
   4   0   0     3809.93     3634.84     39.34 o 
   5   0   0     1215.16     1214.74      9.86 o 
   6   0   0      406.04      434.03      4.12 o 
   7   0   0       37.24       49.39      1.68 o 
   8   0   0     2170.85     2291.22     44.99 o 
   9   0   0     1234.03     1253.86     26.03 o 
  10   0   0      142.29      141.22      5.04 o 
  11   0   0      187.61      194.18      6.56 o 
  12   0   0      384.32      388.23     10.72 o 
 -12   1   0       13.89       11.46      1.85 o 
 -11   1   0      336.38      322.33      8.55 o 
 -10   1   0     2189.72     2271.99     44.94 o 
  -9   1   0      975.82      964.81     19.89 o 
  -8   1   0      701.83      721.11      9.33 o 
  -7   1   0       14.73       19.16      1.42 o 
  -6   1   0     2367.01     2341.79     22.86 o 
  -5   1   0     8418.33     8501.25     92.96 o 
  -3   1   0      339.88      368.33      5.89 o 
  -2   1   0    14370.41    13352.74    222.96 o 
  -1   1   0     2098.50     2110.05     27.92 o 
   0   1   0       48.29       46.07      1.42 o 
   1   1   0      234.41      281.31      4.13 o 
   2   1   0      802.86      911.08     10.23 o 
   3   1   0    11599.00    10840.17    196.34 o 
   4   1   0     5601.23     5671.37     51.84 o 
   5   1   0      879.04      944.06      9.24 o 
   6   1   0     1670.51     1707.72     16.22 o 
   7   1   0     1751.65     1817.04     25.80 o 
   8   1   0      793.86      788.02     17.53 o 
   9   1   0      307.21      308.43      8.72 o 
  10   1   0      266.14      276.66      8.41 o 
  11   1   0      493.05      508.69     13.42 o 
 -12   2   0      452.89      446.81     10.50 o 
 -11   2   0      722.32      724.58     15.64 o 
 -10   2   0      665.84      670.76     14.32 o 
  -9   2   0      241.56      249.42      5.95 o 
  -8   2   0      393.81      422.37      6.61 o 
  -7   2   0     3165.79     3320.79     37.06 o 
  -6   2   0     2103.43     2136.32     24.34 o 
  -5   2   0      115.32      114.47      3.02 o 
  -4   2   0      480.39      495.12      8.05 o 
  -3   2   0     2129.98     2056.83     39.14 o 
  -2   2   0      839.25      804.45      9.44 o 
  -1   2   0     1579.84     1574.63     22.38 o 
   0   2   0        0.59       -0.64      0.64 o 
   1   2   0    14878.13    14059.01    153.28 o 
   3   2   0     3790.46     3978.82     52.36 o 
   4   2   0      194.67      180.07      2.98 o 
   5   2   0     2180.25     2208.75     24.84 o 
   6   2   0     1098.67     1071.49     15.12 o 
   7   2   0     2956.78     3061.27     42.40 o 
   8   2   0      227.10      232.87      7.35 o 
   9   2   0      472.73      480.23     12.73 o 
  10   2   0      824.03      816.93     19.66 o 
  11   2   0      128.64      125.84      5.91 o 
 -11   3   0      346.32      357.43      8.29 o 
 -10   3   0        0.97        3.21      0.85 o 
  -8   3   0     1801.28     1912.69     22.76 o 
  -7   3   0     2255.06     2216.43     31.57 o 
  -6   3   0       13.80       14.26      1.85 o 
  -5   3   0      315.13      287.79      3.43 o 
  -4   3   0     1384.03     1360.52     13.50 o 
  -3   3   0     7986.61     8091.04     90.39 o 
  -1   3   0       59.38       60.95      1.28 o 
   0   3   0     4753.70     4812.51     37.31 o 
   1   3   0     5949.45     5966.35     49.70 o 
   2   3   0      904.44      845.63      7.58 o 
   3   3   0     1682.95     1878.62     21.26 o 
   4   3   0     2979.90     2884.55     32.07 o 
   5   3   0     4932.66     5082.24     67.35 o 
   6   3   0     1030.63     1084.59     16.67 o 
   7   3   0       18.51       19.94      1.73 o 
   8   3   0      778.37      808.19     19.35 o 
   9   3   0      597.26      605.05     15.86 o 
  10   3   0     1208.28     1182.97     27.42 o 
  11   3   0       18.78       16.60      2.84 o 
 -11   4   0      126.88      125.97      3.90 o 
 -10   4   0      205.56      215.60      5.58 o 
  -9   4   0      983.90     1031.49     15.93 o 
  -8   4   0     1098.08     1109.64     15.68 o 
  -7   4   0       29.09       28.18      1.27 o 
  -6   4   0      169.51      158.08      2.46 o 
  -5   4   0     5191.31     5288.76     50.14 o 
  -4   4   0     8223.25     8355.63     79.14 o 
  -3   4   0       20.45       39.85      1.87 o 
  -2   4   0     1576.05     1648.13     23.24 o 
   0   4   0     3600.10     3504.63     25.01 o 
   1   4   0       16.92       12.77      0.57 o 
   2   4   0        0.64       -0.39      0.45 o 
   3   4   0     3145.28     3205.55     25.86 o 
   4   4   0     3992.86     4136.80     45.71 o 
   5   4   0     1921.29     2025.39     23.50 o 
   6   4   0       52.71       46.91      2.39 o 
   7   4   0      419.62      444.15      8.78 o 
   8   4   0     1924.78     1929.54     41.43 o 
   9   4   0     1083.73     1082.77     25.84 o 
  10   4   0       85.21       81.34      5.15 o 
 -11   5   0      231.95      242.95      6.47 o 
 -10   5   0     1007.48     1069.92     22.20 o 
  -9   5   0     1019.21     1048.96     16.57 o 
  -8   5   0        0.09        2.58      0.70 o 
  -7   5   0     2180.56     2175.36     25.54 o 
  -6   5   0     3084.78     3112.78     35.34 o 
  -5   5   0     1814.82     1685.51     20.03 o 
  -4   5   0       22.61       25.91      2.51 o 
  -3   5   0        3.90        8.47      1.57 o 
  -2   5   0     3367.50     3232.97     27.50 o 
  -1   5   0     3029.03     2972.52     25.45 o 
   0   5   0     2727.67     2905.16     21.02 o 
   1   5   0      173.19      196.77      1.96 o 
   2   5   0     4698.81     4681.46     32.46 o 
   3   5   0     1787.29     1801.89     14.57 o 
   4   5   0      285.05      266.93      4.01 o 
   5   5   0       39.33       45.40      3.69 o 
   6   5   0     1917.39     1998.35     29.58 o 
   7   5   0     1382.37     1395.53     27.23 o 
   8   5   0      438.70      413.10     12.87 o 
   9   5   0        0.15        0.24      1.41 o 
  10   5   0      457.73      447.39     14.37 o 
 -11   6   0      413.92      425.02     10.52 o 
 -10   6   0      385.66      409.47     10.29 o 
  -9   6   0       38.50       39.32      2.19 o 
  -8   6   0      600.78      606.71      9.06 o 
  -7   6   0     1200.18     1194.29     15.40 o 
  -6   6   0       83.19       86.52      2.57 o 
  -5   6   0     2066.60     2087.84     24.75 o 
  -4   6   0     2848.94     2781.14     39.32 o 
  -3   6   0     2752.40     2812.17     31.95 o 
  -2   6   0     1276.54     1258.24     10.57 o 
  -1   6   0      226.72      241.53      5.64 o 
   0   6   0      984.48     1019.16      7.75 o 
   1   6   0     4321.70     4222.94     30.88 o 
   2   6   0      822.67      774.59      9.25 o 
   3   6   0     1421.49     1439.35     10.89 o 
   4   6   0      363.56      353.85      4.20 o 
   5   6   0     2734.67     2629.74     30.94 o 
   6   6   0     1752.68     1675.68     25.90 o 
   7   6   0      136.02      140.82      6.83 o 
   8   6   0        2.23        5.00      2.04 o 
   9   6   0      232.64      238.07      9.84 o 
 -11   7   0       95.50       96.21      4.39 o 
 -10   7   0       53.07       58.37      2.91 o 
  -9   7   0      813.62      852.20     14.89 o 
  -8   7   0      781.77      793.92     11.54 o 
  -7   7   0      846.31      851.18     12.06 o 
  -6   7   0      199.88      202.92      4.79 o 
  -5   7   0      856.67      886.98     24.17 o 
  -4   7   0     5180.15     5066.10     56.69 o 
  -3   7   0      622.09      644.13     12.68 o 
  -2   7   0     1432.25     1432.27     12.11 o 
  -1   7   0     1036.35     1033.34     10.07 o 
   0   7   0     4318.28     4306.45     28.25 o 
   1   7   0     1934.31     1944.65     17.80 o 
   2   7   0        7.67       13.49      0.80 o 
   3   7   0      538.51      532.90      4.99 o 
   4   7   0      801.75      805.22      7.32 o 
   5   7   0      632.31      647.13      9.95 o 
   6   7   0      265.03      260.09     10.50 o 
   7   7   0        6.43       13.31      2.89 o 
   8   7   0      347.63      354.09     12.75 o 
   9   7   0     1795.15     1790.74     41.82 o 
 -11   8   0      119.73      125.04      5.45 o 
 -10   8   0      355.05      358.66      8.35 o 
  -9   8   0      792.04      793.20     14.53 o 
  -8   8   0      378.11      377.18      8.48 o 
  -7   8   0       56.17       59.49      2.55 o 
  -6   8   0      940.22      947.51     13.40 o 
  -5   8   0     1964.31     1937.97     24.03 o 
  -4   8   0      966.30      980.05     13.59 o 
  -3   8   0      209.90      214.40      3.97 o 
  -2   8   0      806.13      792.70      7.56 o 
  -1   8   0     1877.22     1866.65     14.46 o 
   0   8   0      813.89      836.49      6.92 o 
   1   8   0      125.99      127.83      2.07 o 
   2   8   0       17.56       18.32      0.88 o 
   3   8   0     1538.10     1581.36     12.33 o 
   4   8   0     2233.72     2241.37     19.54 o 
   5   8   0      417.83      413.00      7.64 o 
   6   8   0      560.49      562.00      9.58 o 
   7   8   0      649.90      667.17     19.61 o 
   8   8   0     1180.75     1161.00     29.96 o 
 -10   9   0      423.27      428.93      9.82 o 
  -9   9   0       57.69       60.29      4.55 o 
  -8   9   0       26.64       24.52      3.69 o 
  -7   9   0      621.28      612.96     11.83 o 
  -6   9   0      694.86      682.26     10.82 o 
  -5   9   0       52.52       62.03      2.66 o 
  -4   9   0        4.61        4.59      1.10 o 
  -3   9   0      686.13      671.65     11.09 o 
  -2   9   0     2900.99     2870.44     23.32 o 
  -1   9   0     1132.32     1178.63      9.03 o 
   0   9   0      610.53      573.07      5.53 o 
   1   9   0      940.58      934.55      8.06 o 
   2   9   0     1533.48     1515.15     11.97 o 
   3   9   0      721.13      711.08      7.08 o 
   4   9   0        1.37        3.47      1.31 o 
   5   9   0        8.58       10.71      2.28 o 
   6   9   0      473.27      484.24     10.07 o 
   7   9   0       37.55       40.39      3.55 o 
  -9  10   0        5.28        5.55      1.62 o 
  -8  10   0      542.38      540.82      9.73 o 
  -7  10   0      382.57      372.65      7.56 o 
  -6  10   0      227.54      236.88      5.69 o 
  -5  10   0        1.15        2.61      1.26 o 
  -4  10   0      839.36      839.42     10.89 o 
  -3  10   0      807.94      785.12     10.34 o 
  -2  10   0      152.69      152.86      2.72 o 
  -1  10   0      108.11       99.82      2.18 o 
   0  10   0      969.56      975.70      8.49 o 
   1  10   0     1409.80     1374.91     11.28 o 
   2  10   0      357.01      358.79      4.49 o 
   3  10   0       90.89       93.52      2.34 o 
   4  10   0      331.38      328.09      4.54 o 
   5  10   0      496.14      505.90     23.13 o 
   6  10   0      461.63      458.70     15.50 o 
   7  10   0       11.83       13.36      3.36 o 
  -9  11   0      491.29      513.74     11.91 o 
  -8  11   0      496.88      498.86      9.53 o 
  -7  11   0       99.21      101.15      3.86 o 
  -6  11   0       41.84       44.87      3.09 o 
  -5  11   0      880.58      877.40     13.76 o 
  -4  11   0      443.42      448.33      7.30 o 
  -3  11   0      164.01      169.74      4.25 o 
  -2  11   0      133.66      133.46      2.82 o 
  -1  11   0     1003.95      994.61     10.72 o 
   0  11   0      390.15      385.26      4.92 o 
   1  11   0      698.48      692.70      6.96 o 
   2  11   0        1.40        2.96      0.70 o 
   3  11   0      304.75      313.95      4.72 o 
   4  11   0      535.82      519.07      7.38 o 
   5  11   0      920.87      910.79     17.71 o 
  -7  12   0      130.62      131.08      4.59 o 
  -6  12   0      307.18      300.64      7.14 o 
  -5  12   0      415.50      413.25      8.59 o 
  -4  12   0      288.73      285.45      5.77 o 
  -3  12   0        1.83        2.09      1.23 o 
  -2  12   0      109.08      109.04      4.82 o 
  -1  12   0      426.93      433.07      6.12 o 
   0  12   0      318.39      332.72      4.64 o 
   1  12   0        2.19        4.28      0.84 o 
   2  12   0      915.75      896.47      9.88 o 
   3  12   0      470.87      467.24      6.25 o 
   4  12   0      321.32      322.78      8.63 o 
  -6  13   0      433.26      433.42     21.34 o 
  -5  13   0      185.39      194.82      5.60 o 
  -4  13   0      113.43      110.85      5.09 o 
  -3  13   0      748.84      773.06     13.06 o 
  -2  13   0      212.48      207.51      4.78 o 
  -1  13   0      127.23      130.08      3.12 o 
   0  13   0       39.63       44.81      1.87 o 
   1  13   0      204.26      197.05      4.05 o 
   2  13   0      167.02      170.30      5.32 o 
  -3  14   0       66.64       64.25      4.13 o 
  -2  14   0      194.86      202.46      5.49 o 
  -1  14   0        4.28        4.30      1.15 o 
   0 -14   1      331.55      336.68      5.23 o 
   1 -14   1      284.04      289.76      5.31 o 
   2 -14   1      224.71      233.05      6.84 o 
   3 -14   1      110.11      102.86      5.01 o 
   4 -14   1        6.46        7.34      2.16 o 
  -3 -13   1      517.46      514.18      7.26 o 
  -2 -13   1      191.10      191.99      4.06 o 
  -1 -13   1        0.86        0.22      0.71 o 
   0 -13   1      229.12      229.42      3.83 o 
   1 -13   1      411.91      413.37      6.03 o 
   2 -13   1      186.08      184.60      3.54 o 
   3 -13   1      352.44      338.06      7.63 o 
   4 -13   1       42.46       44.90      4.21 o 
   5 -13   1      566.80      572.68     10.55 o 
   6 -13   1      176.35      185.68      9.77 o 
  -4 -12   1      174.84      170.63      4.37 o 
  -3 -12   1      262.96      266.42      4.38 o 
  -2 -12   1        4.11        2.94      0.90 o 
  -1 -12   1      444.41      447.11      5.13 o 
   0 -12   1      741.33      728.76      7.74 o 
   1 -12   1      520.35      512.78      6.76 o 
   2 -12   1      276.45      272.43      4.38 o 
   3 -12   1      591.90      617.93      9.29 o 
   4 -12   1       55.24       57.87      2.59 o 
   5 -12   1      261.06      268.09      6.60 o 
   6 -12   1       39.67       40.09      2.93 o 
   7 -12   1       29.66       28.46      2.55 o 
   8 -12   1      217.90      221.97      7.37 o 
  -6 -11   1       57.88       63.05      5.71 o 
  -5 -11   1      257.29      252.73      7.81 o 
  -4 -11   1      111.95      115.89      2.51 o 
  -3 -11   1       94.98       93.70      2.43 o 
  -2 -11   1      447.94      452.57      4.98 o 
  -1 -11   1      538.01      522.52      5.53 o 
   0 -11   1      412.48      412.84      4.66 o 
   1 -11   1       87.75       87.46      2.14 o 
   2 -11   1      546.85      531.12      6.62 o 
   3 -11   1     1256.18     1257.44     15.18 o 
   4 -11   1      558.66      523.21      8.94 o 
   5 -11   1      273.79      280.50      6.47 o 
   6 -11   1      327.03      338.10      8.66 o 
   7 -11   1      348.56      349.93      7.50 o 
   8 -11   1      486.89      488.96     21.47 o 
   9 -11   1        0.76        1.18      1.33 o 
  -7 -10   1      630.11      603.47     13.46 o 
  -6 -10   1      572.64      588.42     10.61 o 
  -5 -10   1      438.90      429.54     10.30 o 
  -4 -10   1       60.96       64.91      1.83 o 
  -3 -10   1     1341.39     1310.49     11.65 o 
  -2 -10   1      944.08      941.27      8.26 o 
  -1 -10   1      172.38      173.60      2.69 o 
   0 -10   1      145.93      142.90      2.40 o 
   1 -10   1      520.61      531.62      5.80 o 
   2 -10   1     1216.72     1208.41     11.13 o 
   3 -10   1      862.88      854.76     10.95 o 
   4 -10   1        9.54       13.57      3.28 o 
   5 -10   1      250.93      251.08      5.76 o 
   6 -10   1     1269.47     1246.63     17.42 o 
   7 -10   1      388.62      388.61      7.67 o 
   8 -10   1       23.58       25.83      2.23 o 
   9 -10   1        8.03        9.04      1.89 o 
  10 -10   1      356.33      358.21      9.07 o 
  -8  -9   1     1181.98     1220.20     31.62 o 
  -7  -9   1     1130.06     1111.70     29.05 o 
  -6  -9   1       37.79       44.19      2.95 o 
  -5  -9   1        1.23        0.86      1.05 o 
  -4  -9   1     1067.94     1068.38     10.50 o 
  -3  -9   1      300.73      302.69      3.66 o 
  -2  -9   1      277.77      286.48      3.44 o 
  -1  -9   1      287.98      289.91      4.01 o 
   0  -9   1     1472.27     1513.42     11.88 o 
   1  -9   1     2100.71     2105.97     16.31 o 
   2  -9   1      662.15      673.55      6.83 o 
   3  -9   1      256.17      256.65      4.98 o 
   4  -9   1     1243.98     1237.84     16.71 o 
   5  -9   1     1109.38     1081.80     15.10 o 
   6  -9   1      749.34      754.31     11.55 o 
   7  -9   1      185.90      186.68      7.59 o 
   8  -9   1      120.07      115.66      3.71 o 
   9  -9   1      796.88      765.68     17.15 o 
  10  -9   1      473.24      501.55     10.88 o 
  -8  -8   1       16.18       15.34      3.22 o 
  -7  -8   1       67.94       76.97      6.12 o 
  -6  -8   1      214.81      208.55      5.10 o 
  -5  -8   1      532.28      507.20      8.64 o 
  -4  -8   1     3147.14     3047.68     23.68 o 
  -3  -8   1      556.49      544.27      5.23 o 
  -2  -8   1      594.41      613.31      5.30 o 
  -1  -8   1     2668.83     2680.47     19.43 o 
   0  -8   1      705.17      686.18      6.30 o 
   1  -8   1      647.81      644.28      5.92 o 
   2  -8   1       55.97       47.14      2.82 o 
   3  -8   1      295.27      311.25      5.33 o 
   4  -8   1      844.67      828.97     11.83 o 
   5  -8   1     2657.90     2640.95     31.40 o 
   6  -8   1       75.68       75.91      2.74 o 
   7  -8   1     1243.24     1274.92     17.00 o 
   8  -8   1      373.52      366.32      7.35 o 
   9  -8   1      501.62      530.95     14.94 o 
  10  -8   1        0.26        3.11      1.61 o 
  11  -8   1       95.87       98.96      4.93 o 
  -9  -7   1      537.60      565.37     17.50 o 
  -8  -7   1       15.00       18.70      3.19 o 
  -7  -7   1      348.83      361.38      8.69 o 
  -6  -7   1     1965.07     1948.99     29.97 o 
  -5  -7   1      930.20      939.44     13.12 o 
  -4  -7   1       67.87       70.40      1.47 o 
  -3  -7   1     1282.84     1246.59      9.79 o 
  -2  -7   1      289.15      287.08      2.96 o 
  -1  -7   1     1469.58     1471.96     10.57 o 
   0  -7   1     2007.97     2025.45     16.54 o 
   1  -7   1     1216.91     1205.16     11.45 o 
   2  -7   1     2889.52     2976.66     25.65 o 
   3  -7   1     2234.30     2220.41     30.85 o 
   4  -7   1      789.51      770.47     10.80 o 
   5  -7   1      870.53      880.00     12.05 o 
   6  -7   1      905.41      889.05     12.27 o 
   7  -7   1      543.67      552.10      8.61 o 
   8  -7   1     1459.57     1450.82     28.71 o 
   9  -7   1       99.80      100.76      3.68 o 
  10  -7   1      612.74      612.73     14.98 o 
  11  -7   1      490.30      500.22     12.72 o 
 -10  -6   1      323.90      318.22     11.86 o 
  -9  -6   1       91.65       88.37      5.72 o 
  -8  -6   1      610.79      639.09     17.93 o 
  -7  -6   1     1593.37     1649.25     25.86 o 
  -6  -6   1      742.08      782.12     13.96 o 
  -5  -6   1       53.79       43.96      1.99 o 
  -4  -6   1      869.28      880.00      8.53 o 
  -3  -6   1     2329.14     2323.18     18.65 o 
  -2  -6   1     6201.69     6304.69     43.60 o 
  -1  -6   1       50.49       44.19      1.26 o 
   0  -6   1      750.85      749.50      6.91 o 
   1  -6   1     2256.08     2266.77     18.24 o 
   2  -6   1     3115.62     3093.00     26.28 o 
   3  -6   1     1608.94     1589.14     16.40 o 
   4  -6   1       27.61       21.63      1.92 o 
   5  -6   1      816.23      815.44     10.97 o 
   6  -6   1     4845.89     4917.63     54.76 o 
   7  -6   1      436.39      443.86     13.65 o 
   8  -6   1        3.96        5.00      1.13 o 
   9  -6   1      585.92      605.83     11.00 o 
  10  -6   1      815.95      829.07     18.50 o 
  11  -6   1       90.74      100.47      4.24 o 
 -10  -5   1       92.03      100.62      5.91 o 
  -9  -5   1      475.80      501.48     14.89 o 
  -8  -5   1     1382.38     1377.13     31.49 o 
  -7  -5   1      426.84      417.62      8.76 o 
  -6  -5   1       62.90       64.56      2.98 o 
  -5  -5   1      295.28      320.65      5.46 o 
  -4  -5   1     4464.55     4533.68     50.28 o 
  -3  -5   1     3091.37     3080.72     24.67 o 
  -2  -5   1     1478.31     1502.76     17.05 o 
  -1  -5   1     2019.87     2011.68     13.96 o 
   0  -5   1      789.67      676.53      7.39 o 
   1  -5   1     5132.79     5258.80     40.68 o 
   2  -5   1      135.99      117.09      1.80 o 
   3  -5   1      850.24      816.72     14.05 o 
   4  -5   1     3648.36     3808.56     51.82 o 
   5  -5   1     1595.35     1654.75     19.62 o 
   6  -5   1      478.73      451.10      6.70 o 
   7  -5   1      101.02      101.87      2.59 o 
   8  -5   1      532.55      535.38      9.50 o 
   9  -5   1     1968.47     1987.96     39.67 o 
  10  -5   1      556.98      574.98     13.25 o 
  11  -5   1       94.93       93.31      3.87 o 
 -11  -4   1        1.44        2.03      1.83 o 
 -10  -4   1      108.12       98.76      5.55 o 
  -9  -4   1      741.59      746.87     19.06 o 
  -8  -4   1      610.89      613.22     11.40 o 
  -7  -4   1        7.88       11.96      1.51 o 
  -6  -4   1     2298.12     2316.32     26.88 o 
  -5  -4   1     3443.51     3412.95     38.26 o 
  -4  -4   1      388.31      347.13      4.50 o 
  -3  -4   1       30.96       31.87      1.01 o 
  -2  -4   1     4201.76     4194.24     28.37 o 
  -1  -4   1     4629.78     4660.38     32.90 o 
   0  -4   1     3190.79     3084.46     23.76 o 
   2  -4   1     3147.91     3281.22     36.23 o 
   3  -4   1     2474.84     2449.32     33.64 o 
   4  -4   1     1640.86     1597.22     16.00 o 
   5  -4   1     1050.04     1030.51     10.77 o 
   6  -4   1      223.49      236.63      3.32 o 
   7  -4   1     2151.19     2175.53     25.04 o 
   8  -4   1     1219.46     1299.47     19.37 o 
   9  -4   1      425.02      428.51      9.92 o 
  10  -4   1       30.47       36.13      2.25 o 
  11  -4   1      616.20      616.35     13.83 o 
  12  -4   1      298.69      311.35      8.03 o 
 -11  -3   1     1178.10     1153.84     26.91 o 
 -10  -3   1      626.05      630.60     16.44 o 
  -9  -3   1      535.76      550.68     14.53 o 
  -8  -3   1      359.31      369.13     12.42 o 
  -7  -3   1     2267.97     2294.83     32.81 o 
  -6  -3   1      336.81      350.95      5.50 o 
  -5  -3   1     2071.43     2099.05     29.28 o 
  -4  -3   1        5.60        9.62      1.18 o 
  -3  -3   1     5155.52     5261.06     57.08 o 
  -2  -3   1     7012.76     7090.50     91.89 o 
  -1  -3   1     6972.35     6789.46     57.45 o 
   0  -3   1      122.43      129.22      2.63 o 
   1  -3   1     4432.40     4357.13     41.74 o 
   3  -3   1     5511.85     5566.17     75.44 o 
   4  -3   1      773.59      828.16      8.56 o 
   5  -3   1      866.52      912.89      9.39 o 
   6  -3   1     2793.59     2879.70     27.67 o 
   7  -3   1     2430.01     2513.49     21.88 o 
   8  -3   1      161.78      156.57      4.34 o 
   9  -3   1      425.49      441.30     10.05 o 
  10  -3   1      583.05      588.66     13.11 o 
  11  -3   1     1676.83     1744.53     35.12 o 
  12  -3   1      415.85      416.74     10.20 o 
 -11  -2   1     1056.96     1087.30     24.85 o 
 -10  -2   1       18.91       22.61      2.64 o 
  -9  -2   1        1.86        9.16      1.76 o 
  -8  -2   1     1304.23     1343.01     20.34 o 
  -7  -2   1     1584.77     1674.72     19.79 o 
  -6  -2   1      985.30      965.48     11.96 o 
  -5  -2   1      442.02      459.06      5.40 o 
  -4  -2   1     3294.12     3248.72     35.70 o 
  -3  -2   1     2392.18     2214.72     91.95 o 
  -2  -2   1     2871.83     2849.13     33.77 o 
  -1  -2   1      663.55      726.39      7.31 o 
   0  -2   1     1432.48     1525.65     28.57 o 
   2  -2   1    32881.11    29705.80    552.26 o 
   3  -2   1      218.08      265.75      3.02 o 
   4  -2   1      694.80      657.17      7.59 o 
   5  -2   1     2672.34     2673.27     25.43 o 
   6  -2   1     2388.81     2367.50     20.39 o 
   7  -2   1      208.77      228.69      5.27 o 
   8  -2   1        8.37        8.46      1.12 o 
   9  -2   1      755.83      747.34     16.06 o 
  10  -2   1     1421.06     1449.72     29.67 o 
  11  -2   1      204.15      210.63      6.37 o 
  12  -2   1      211.35      203.03      6.37 o 
 -11  -1   1       27.42       25.31      2.53 o 
 -10  -1   1      259.72      279.07      8.16 o 
  -9  -1   1     1365.99     1390.85     28.92 o 
  -8  -1   1     3387.98     3435.26     47.23 o 
  -7  -1   1      421.80      421.85      6.11 o 
  -6  -1   1       37.50       38.53      1.23 o 
  -5  -1   1     1518.16     1466.05     13.04 o 
  -4  -1   1     8269.58     7878.37    146.55 o 
  -3  -1   1     4055.08     4201.78     39.65 o 
  -2  -1   1     1365.95     1376.52     11.43 o 
  -1  -1   1     3172.52     3169.71     42.88 o 
   0  -1   1    11420.03     9369.10    173.60 o 
   1  -1   1      399.91      415.37      7.42 o 
   2  -1   1     2878.21     3047.00     33.50 o 
   3  -1   1      322.66      389.51      4.00 o 
   4  -1   1     2832.78     2806.12     23.64 o 
   5  -1   1     9057.60     9106.08     98.89 o 
   6  -1   1      100.36      102.24      1.42 o 
   7  -1   1      106.47      111.61      2.03 o 
   8  -1   1     2932.70     2905.56     56.47 o 
   9  -1   1      600.37      605.19     13.80 o 
  10  -1   1       29.96       31.12      2.43 o 
  11  -1   1       29.73       29.96      2.59 o 
  12  -1   1      442.71      458.48     11.98 o 
 -12   0   1       33.54       35.93      2.77 o 
 -11   0   1      125.24      121.80      4.60 o 
 -10   0   1     2091.28     2146.25     42.75 o 
  -9   0   1      876.05      902.75     18.94 o 
  -8   0   1      162.05      174.60      3.83 o 
  -7   0   1      141.01      146.76      2.24 o 
  -6   0   1     4862.05     5003.91     47.18 o 
  -5   0   1     1845.33     1863.15     18.38 o 
  -4   0   1      285.23      273.31      3.54 o 
  -3   0   1      306.42      336.06      8.79 o 
  -2   0   1      867.34      930.23      9.16 o 
   0   0   1     1960.18     1998.99     37.97 o 
   1   0   1        1.51        4.26      0.29 o 
   2   0   1    12587.65    11971.67    220.97 o 
   3   0   1    14055.31    13551.67    131.39 o 
   4   0   1     4063.92     4190.80     32.20 o 
   5   0   1        0.33        8.16      0.45 o 
   6   0   1     2128.27     2239.29     17.20 o 
   7   0   1      859.14      850.33     12.92 o 
   8   0   1     1593.92     1586.12     32.31 o 
   9   0   1      675.76      680.94     15.79 o 
  10   0   1       74.94       85.22      4.13 o 
  11   0   1      840.42      829.32     19.45 o 
 -12   1   1      443.99      429.19     10.34 o 
 -11   1   1     1002.29     1016.96     21.24 o 
 -10   1   1       98.97      104.53      3.46 o 
  -9   1   1        0.55        1.79      0.64 o 
  -8   1   1     1455.54     1499.66     15.93 o 
  -7   1   1     2632.21     2645.88     26.12 o 
  -6   1   1     3806.92     3846.63     36.76 o 
  -5   1   1      466.57      434.60      6.17 o 
  -4   1   1       46.72       29.00      1.40 o 
  -2   1   1     9908.24     9310.92    125.58 o 
   0   1   1     1870.93     1869.60     41.16 o 
   1   1   1     1765.48     1858.35     23.52 o 
   2   1   1     6373.99     6536.39     86.33 o 
   3   1   1      811.06      775.46      8.94 o 
   4   1   1      113.22      111.77      2.72 o 
   5   1   1     2603.30     2699.02     22.46 o 
   6   1   1     3769.55     3923.05     52.90 o 
   7   1   1     2530.14     2576.11     49.37 o 
   8   1   1       69.08       76.79      3.72 o 
   9   1   1     1004.98      985.78     22.16 o 
  10   1   1     1008.02      975.38     22.50 o 
  11   1   1      408.50      400.93     11.70 o 
  -8   2   1     1446.62     1474.83     15.83 o 
  -7   2   1     2093.89     2075.99     24.27 o 
  -6   2   1      522.24      535.25      9.39 o 
  -5   2   1     2700.73     2764.99     37.90 o 
  -4   2   1     1303.25     1192.50     17.87 o 
  -3   2   1    17710.83    15739.82    668.78 o 
  -2   2   1     1387.03     1423.98     19.56 o 
  -1   2   1     5042.19     5144.19     55.82 o 
   0   2   1     2101.99     2166.63     23.69 o 
   1   2   1    11098.92    10818.32     83.50 o 
   3   2   1     1675.87     1809.78     20.21 o 
   4   2   1      939.96      863.32     59.91 o 
   5   2   1     4384.91     4527.92     95.40 o 
   6   2   1     2448.27     2550.67     35.44 o 
   7   2   1       21.42       26.34      2.44 o 
   8   2   1      438.40      425.38     11.57 o 
   9   2   1     1046.04     1070.77     24.49 o 
  10   2   1     1404.70     1371.96     30.78 o 
  11   2   1       92.45       88.32      5.21 o 
  -9   3   1     1735.98     1728.38     21.54 o 
  -8   3   1     1144.87     1191.51     15.42 o 
  -7   3   1        1.23        2.96      0.94 o 
  -6   3   1     1845.59     1837.04     26.62 o 
  -5   3   1     4390.84     4433.93     42.10 o 
  -4   3   1     5177.74     4930.61     46.89 o 
  -3   3   1        2.63       13.43      2.17 o 
  -1   3   1      456.85      416.84      8.42 o 
   0   3   1     8408.84     8185.64     63.68 o 
   1   3   1     4124.49     4359.96     29.89 o 
   2   3   1      204.44      260.34      2.59 o 
   3   3   1     1061.84     1022.21     11.00 o 
   4   3   1     5383.63     5416.08     58.85 o 
   5   3   1      263.16      281.61      4.44 o 
   6   3   1        1.15        3.68      0.90 o 
   7   3   1     1424.34     1524.04     32.84 o 
   8   3   1     1261.35     1262.09     28.35 o 
   9   3   1      358.50      354.88     11.12 o 
  10   3   1       30.67       30.74      3.57 o 
  11   3   1      366.42      352.20     11.91 o 
  -9   4   1      539.31      560.54      7.14 o 
  -8   4   1        8.64       11.25      1.35 o 
  -7   4   1      752.32      702.18      9.50 o 
  -6   4   1     1522.16     1513.95     15.47 o 
  -5   4   1      859.72      855.84     15.26 o 
  -4   4   1      428.83      417.56      5.13 o 
  -3   4   1      268.11      210.36      4.74 o 
  -2   4   1     5866.79     5850.93     55.49 o 
  -1   4   1     5623.79     5366.99     72.62 o 
   0   4   1      132.40      145.98      1.63 o 
   1   4   1     1792.85     1785.29     11.99 o 
   2   4   1     5589.59     5651.17     39.27 o 
   3   4   1     2384.28     2298.93     18.05 o 
   4   4   1      224.15      229.51      3.41 o 
   5   4   1       24.46       30.81      1.95 o 
   6   4   1     1378.13     1366.28     20.88 o 
   7   4   1     2977.12     2849.94     58.60 o 
   8   4   1      274.31      257.08      9.20 o 
   9   4   1       44.09       43.34      3.78 o 
  10   4   1      460.26      438.85     13.96 o 
 -11   5   1      241.59      257.24      6.50 o 
 -10   5   1      131.69      141.83     12.68 o 
  -9   5   1        1.67        2.49      0.83 o 
  -8   5   1     1087.77     1099.04     14.25 o 
  -7   5   1     1934.72     1925.13     23.01 o 
  -6   5   1      952.72      978.87     12.72 o 
  -5   5   1       41.48       39.32      1.91 o 
  -4   5   1     3417.74     3422.36     47.27 o 
  -3   5   1     6792.77     6659.41     73.20 o 
  -2   5   1     2852.25     2853.72     24.48 o 
  -1   5   1      162.56      155.51      2.09 o 
   0   5   1       42.97       35.97      0.95 o 
   1   5   1     6949.49     7052.16     43.02 o 
   2   5   1     2522.51     2442.73     17.49 o 
   3   5   1      969.13     1020.13      8.84 o 
   4   5   1      247.71      248.89      3.04 o 
   5   5   1     1598.83     1645.62     23.27 o 
   6   5   1     1209.90     1218.57     19.43 o 
   7   5   1      402.05      417.60     12.84 o 
   8   5   1       31.80       36.09      3.62 o 
   9   5   1      373.91      393.52     13.09 o 
  10   5   1      875.31      896.40     23.91 o 
 -11   6   1      467.35      493.52     11.74 o 
 -10   6   1       37.80       38.66      2.30 o 
  -9   6   1     1022.16     1042.63     14.16 o 
  -8   6   1     1170.66     1183.54     15.57 o 
  -7   6   1     1130.48     1159.43     15.18 o 
  -6   6   1       64.43       70.82      4.64 o 
  -5   6   1     1026.96     1030.61     13.56 o 
  -4   6   1     2710.25     2572.77    122.21 o 
  -3   6   1     2255.44     2324.94     26.90 o 
  -2   6   1       45.62       40.86      1.87 o 
  -1   6   1     1106.22     1182.07     14.91 o 
   0   6   1     2161.05     2143.93     13.90 o 
   1   6   1     3349.94     3401.20     49.07 o 
   2   6   1        5.15       10.39      0.94 o 
   3   6   1       89.19       95.04      1.60 o 
   4   6   1     1759.63     1838.04     18.68 o 
   5   6   1     2374.21     2464.81     29.33 o 
   6   6   1      596.09      621.36     11.86 o 
   7   6   1      187.02      193.76      8.38 o 
   8   6   1      867.24      863.98     22.93 o 
   9   6   1      863.79      847.22     23.09 o 
 -11   7   1       38.18       41.11      2.93 o 
 -10   7   1      805.33      845.92     15.00 o 
  -9   7   1      271.30      278.90      5.70 o 
  -8   7   1      442.69      449.74      7.72 o 
  -7   7   1       87.69       90.74      3.40 o 
  -6   7   1      875.06      863.38     12.21 o 
  -5   7   1     1077.96     1064.70     14.66 o 
  -4   7   1      284.27      278.52      5.37 o 
  -3   7   1       37.74       52.20      1.85 o 
  -2   7   1      534.42      539.82      5.85 o 
  -1   7   1     3238.91     3196.71     22.89 o 
   0   7   1     4153.19     4224.70     27.82 o 
   1   7   1      361.73      369.74      3.60 o 
   2   7   1      601.07      624.68      5.30 o 
   3   7   1     2672.46     2655.77     19.29 o 
   4   7   1     1537.57     1540.97     16.32 o 
   5   7   1        1.00        4.31      2.19 o 
   6   7   1       67.59       66.33      2.81 o 
   7   7   1      121.90      125.68      7.00 o 
   8   7   1      416.87      427.83     14.60 o 
   9   7   1       97.74       99.20      6.82 o 
 -10   8   1      717.09      746.50     14.10 o 
  -9   8   1       15.31       14.46      1.62 o 
  -8   8   1        6.96       10.73      1.42 o 
  -7   8   1      776.77      785.07     14.36 o 
  -6   8   1     1236.00     1208.29     16.40 o 
  -5   8   1      372.75      370.34      6.84 o 
  -4   8   1       58.17       64.14      3.39 o 
  -3   8   1      684.37      672.58      8.68 o 
  -2   8   1     4178.16     4095.11     32.15 o 
  -1   8   1      104.19      112.09      2.53 o 
   0   8   1      407.57      408.68      4.70 o 
   1   8   1      926.56      913.91      8.92 o 
   2   8   1     1820.59     1796.87     13.70 o 
   3   8   1      704.96      691.92      6.37 o 
   4   8   1      108.96      105.10      2.59 o 
   5   8   1        9.20       11.60      1.88 o 
   6   8   1     1518.64     1524.48     25.23 o 
   7   8   1      706.77      725.68     21.12 o 
   8   8   1      139.25      129.70      7.85 o 
 -10   9   1       57.48       52.03      3.33 o 
  -9   9   1      100.80      104.15      3.66 o 
  -8   9   1      662.38      675.76     11.07 o 
  -7   9   1     1532.65     1521.76     20.38 o 
  -6   9   1      234.77      233.41      5.46 o 
  -5   9   1      151.90      149.45      5.85 o 
  -4   9   1      855.64      858.91     12.77 o 
  -3   9   1     1597.23     1577.03     17.58 o 
  -2   9   1       43.98       47.09      1.79 o 
  -1   9   1       40.87       37.46      1.16 o 
   0   9   1      474.00      483.45      4.93 o 
   1   9   1     1807.76     1806.71     13.99 o 
   2   9   1     1454.46     1429.54     12.03 o 
   3   9   1       17.89       21.56      1.29 o 
   4   9   1      545.41      563.14      7.50 o 
   5   9   1      906.57      929.98     14.12 o 
   6   9   1      994.52      987.52     18.52 o 
   7   9   1       90.82       99.57      4.84 o 
  -9  10   1      626.78      624.28     10.91 o 
  -8  10   1      614.91      630.29     10.91 o 
  -7  10   1       65.92       70.58      3.17 o 
  -6  10   1      285.17      274.00      6.29 o 
  -5  10   1      412.47      407.06      7.95 o 
  -4  10   1      858.97      856.02     11.15 o 
  -3  10   1      627.40      619.85      8.80 o 
  -2  10   1       64.34       73.02      1.88 o 
  -1  10   1      122.88      124.04      2.44 o 
   0  10   1     1153.27     1146.30      9.72 o 
   1  10   1      237.77      252.38      3.40 o 
   2  10   1        3.13        4.74      0.72 o 
   3  10   1      958.79      959.16     10.01 o 
   4  10   1      626.77      614.66      8.22 o 
   5  10   1      408.40      384.96      9.72 o 
   6  10   1       77.22       72.54      6.05 o 
  -8  11   1        2.94        2.30      1.27 o 
  -7  11   1       86.40       97.75      4.07 o 
  -6  11   1      368.78      346.83      7.73 o 
  -5  11   1      535.14      515.47      9.61 o 
  -4  11   1      584.40      598.19      8.94 o 
  -3  11   1      152.87      159.58      4.03 o 
  -2  11   1      922.42      928.48     11.02 o 
  -1  11   1     1119.83     1122.15     13.42 o 
   0  11   1       40.75       39.11      1.44 o 
   1  11   1       36.25       37.76      1.64 o 
   2  11   1      229.65      228.75      3.54 o 
   3  11   1      444.14      428.04      5.80 o 
   4  11   1       55.65       64.46      2.30 o 
   5  11   1       21.68       19.09      3.85 o 
  -7  12   1      513.27      512.44     12.24 o 
  -6  12   1      499.61      484.58      9.65 o 
  -5  12   1        6.64        6.69      1.50 o 
  -4  12   1      190.42      187.65      4.65 o 
  -3  12   1     1208.53     1194.13     17.48 o 
  -2  12   1       67.35       65.42      2.08 o 
  -1  12   1      273.15      275.91      4.60 o 
   0  12   1       17.98       22.73      1.42 o 
   1  12   1      232.77      224.00      3.63 o 
   2  12   1      610.75      618.15      7.63 o 
   3  12   1      116.83      111.95      2.79 o 
   4  12   1       17.71       18.37      2.59 o 
  -5  13   1       50.00       48.38      3.14 o 
  -4  13   1      161.97      168.32      6.35 o 
  -3  13   1      422.53      429.43     10.68 o 
  -2  13   1       65.52       72.62      4.84 o 
  -1  13   1       25.93       24.07      1.75 o 
   0  13   1      993.27     1003.70     10.84 o 
   1  13   1      393.85      400.25      6.53 o 
   2  13   1       75.77       75.24      2.60 o 
  -1 -14   2        6.71        9.04      1.31 o 
   0 -14   2      104.61      105.00      2.80 o 
   1 -14   2      447.96      459.21      7.13 o 
   2 -14   2      198.72      194.68      5.33 o 
   3 -14   2      157.19      152.51      6.06 o 
   4 -14   2       45.55       52.69      4.68 o 
  -3 -13   2      136.76      135.19      3.29 o 
  -2 -13   2       30.51       30.66      1.76 o 
  -1 -13   2      345.83      349.94      4.48 o 
   0 -13   2      224.47      214.19      3.79 o 
   1 -13   2      101.28      103.07      2.77 o 
   2 -13   2       23.86       25.00      1.56 o 
   3 -13   2      409.32      389.26      8.25 o 
   4 -13   2      539.35      546.62      8.88 o 
   5 -13   2      331.80      326.06      6.44 o 
   6 -13   2      254.36      248.76      6.57 o 
   7 -13   2       40.86       42.00      5.02 o 
  -5 -12   2      313.88      300.49     12.31 o 
  -4 -12   2      239.68      236.93      4.70 o 
  -3 -12   2       16.00       15.34      1.31 o 
  -2 -12   2      480.09      470.78      5.76 o 
  -1 -12   2      685.43      684.60      6.82 o 
   0 -12   2      398.19      396.62      4.68 o 
   1 -12   2       27.90       27.44      1.47 o 
   2 -12   2      387.53      391.47      5.66 o 
   3 -12   2     1064.47     1065.97     13.66 o 
   4 -12   2      351.33      343.40      6.35 o 
   5 -12   2        3.95        5.04      1.43 o 
   6 -12   2       93.46       90.59      3.71 o 
   7 -12   2      502.88      501.09      9.67 o 
   8 -12   2      279.99      297.88      8.64 o 
  -6 -11   2     1061.25     1029.93     27.20 o 
  -5 -11   2      147.32      136.78      5.67 o 
  -4 -11   2       26.71       27.70      1.39 o 
  -3 -11   2      579.37      587.41      6.48 o 
  -2 -11   2      831.23      823.81      8.04 o 
  -1 -11   2        5.25        7.07      0.81 o 
   0 -11   2       71.36       70.35      1.78 o 
   1 -11   2      176.72      166.74      3.29 o 
   2 -11   2     1178.59     1193.45     12.21 o 
   3 -11   2      154.17      149.93      3.80 o 
   4 -11   2        2.96        4.26      1.08 o 
   5 -11   2      429.53      418.39      8.19 o 
   6 -11   2      676.49      659.55     11.11 o 
   7 -11   2      467.11      468.02      8.92 o 
   8 -11   2       66.89       62.40      3.70 o 
   9 -11   2        3.24        8.53      4.38 o 
  -7 -10   2      241.60      242.72      6.29 o 
  -6 -10   2       25.94       30.30      3.04 o 
  -5 -10   2      100.33       99.92      3.79 o 
  -4 -10   2      551.53      543.37      6.30 o 
  -3 -10   2     1155.45     1129.27     10.30 o 
  -2 -10   2      337.16      318.39      3.79 o 
  -1 -10   2        5.43        5.38      0.92 o 
   0 -10   2     1289.83     1355.30     12.23 o 
   1 -10   2     1679.22     1609.99     14.02 o 
   2 -10   2        2.65        4.04      0.86 o 
   3 -10   2       67.38       66.46      2.40 o 
   4 -10   2      208.00      200.01      4.23 o 
   5 -10   2      721.89      728.24     11.46 o 
   6 -10   2      449.96      448.09      8.26 o 
   7 -10   2      255.17      248.26     10.32 o 
   8 -10   2      946.67      935.16     17.23 o 
   9 -10   2      593.48      584.91     12.40 o 
  10 -10   2      114.29      118.49      6.22 o 
  -8  -9   2      108.29      132.00      7.93 o 
  -7  -9   2      145.14      156.55      7.83 o 
  -6  -9   2      537.01      523.78      9.35 o 
  -5  -9   2      827.41      827.52     12.64 o 
  -4  -9   2     1021.69     1019.73      9.28 o 
  -3  -9   2       77.38       82.16      1.76 o 
  -2  -9   2      288.61      284.56      3.39 o 
  -1  -9   2     1213.84     1171.68      9.60 o 
   0  -9   2      233.39      254.06      4.64 o 
   1  -9   2     1683.00     1600.92     12.80 o 
   2  -9   2        6.13        4.59      1.38 o 
   3  -9   2     1829.56     1863.97     17.19 o 
   4  -9   2     2121.84     2073.81     26.26 o 
   5  -9   2      426.71      421.38      7.55 o 
   6  -9   2      235.08      239.58      5.32 o 
   7  -9   2     1182.65     1157.96     16.02 o 
   8  -9   2      151.38      151.74      5.55 o 
   9  -9   2      274.76      278.27      7.37 o 
  10  -9   2      252.49      268.46      9.33 o 
  -9  -8   2      375.46      377.16     13.92 o 
  -8  -8   2        8.22        8.14      2.67 o 
  -7  -8   2      253.66      261.47     11.23 o 
  -6  -8   2     1121.29     1096.27     19.15 o 
  -5  -8   2      604.47      612.10      8.39 o 
  -4  -8   2      105.00      121.62      2.06 o 
  -3  -8   2      823.38      785.88      6.85 o 
  -2  -8   2     1635.78     1665.03     11.96 o 
  -1  -8   2     3814.48     3817.69     25.41 o 
   0  -8   2      485.73      508.17      5.00 o 
   1  -8   2      726.82      780.75      6.88 o 
   2  -8   2     3073.58     3057.61     24.40 o 
   3  -8   2      587.87      626.96      8.05 o 
   4  -8   2      734.65      721.44     10.57 o 
   5  -8   2       23.63       30.88      1.97 o 
   6  -8   2      227.71      233.98      6.11 o 
   7  -8   2     1105.80     1105.35     15.02 o 
   8  -8   2     1422.02     1447.90     23.18 o 
   9  -8   2        9.60       12.77      1.80 o 
  10  -8   2      479.96      479.53     13.13 o 
  11  -8   2      479.41      485.27     13.22 o 
  -9  -7   2      222.50      238.33     10.10 o 
  -8  -7   2      191.34      197.05      6.25 o 
  -7  -7   2     1148.68     1143.00     19.63 o 
  -6  -7   2     1419.98     1462.83     23.55 o 
  -5  -7   2       53.07       51.77      2.28 o 
  -4  -7   2      241.39      259.21      3.03 o 
  -3  -7   2     1866.57     1909.12     14.15 o 
  -2  -7   2     3041.35     3024.23     20.22 o 
  -1  -7   2      161.66      169.67      2.45 o 
   0  -7   2      217.39      219.39      3.32 o 
   1  -7   2      824.64      807.96      7.52 o 
   2  -7   2     1731.75     1715.06     15.41 o 
   3  -7   2     1084.98     1081.41     12.02 o 
   4  -7   2      223.00      206.64      5.35 o 
   5  -7   2     1405.14     1416.40     20.57 o 
   6  -7   2     2647.10     2706.06     31.64 o 
   7  -7   2      133.77      133.33      3.42 o 
   8  -7   2       34.57       39.38      2.46 o 
   9  -7   2      458.34      453.33     12.05 o 
  10  -7   2      659.61      662.65     16.18 o 
  11  -7   2      417.52      442.88     11.90 o 
 -10  -6   2       13.33       13.43      2.90 o 
  -9  -6   2      191.98      184.55      8.28 o 
  -8  -6   2      492.66      488.32     10.47 o 
  -7  -6   2      615.74      595.29     11.66 o 
  -6  -6   2       64.74       71.51      3.26 o 
  -5  -6   2      525.60      556.34      8.47 o 
  -4  -6   2     3039.27     2931.68     27.17 o 
  -3  -6   2      690.48      637.79      5.99 o 
  -2  -6   2        3.35        5.68      0.54 o 
  -1  -6   2     1584.14     1552.40     11.18 o 
   0  -6   2     4852.54     4754.26     31.81 o 
   1  -6   2     1929.78     1926.92     14.44 o 
   2  -6   2     1949.23     2005.62     16.06 o 
   3  -6   2       78.63       88.98      2.07 o 
   4  -6   2     6087.03     5949.84     65.38 o 
   5  -6   2      308.27      310.67      5.30 o 
   6  -6   2     1344.52     1308.02     16.34 o 
   7  -6   2      255.44      253.58      5.99 o 
   8  -6   2      816.60      833.16     15.06 o 
   9  -6   2     1124.55     1175.03     25.33 o 
  10  -6   2      137.94      138.77      5.31 o 
  11  -6   2       24.61       25.85      2.61 o 
 -10  -5   2      565.78      564.44     16.35 o 
  -9  -5   2      960.77      955.34     23.63 o 
  -8  -5   2      419.06      416.58     12.99 o 
  -7  -5   2       37.00       36.43      2.37 o 
  -6  -5   2     2186.69     2140.19     25.42 o 
  -5  -5   2     1399.15     1366.34     16.93 o 
  -4  -5   2      571.10      593.21      8.41 o 
  -3  -5   2      352.75      353.95      3.50 o 
  -2  -5   2     2418.30     2441.72     17.17 o 
  -1  -5   2     8108.95     8065.49     57.71 o 
   0  -5   2     3250.61     3223.32     23.18 o 
   1  -5   2     1477.53     1508.04     12.15 o 
   2  -5   2     2966.07     2983.71     25.44 o 
   3  -5   2     5190.77     5018.70     47.70 o 
   4  -5   2      473.10      446.01     11.80 o 
   5  -5   2      439.68      476.91      8.09 o 
   6  -5   2       12.61       14.34      1.13 o 
   7  -5   2     2758.89     2793.90     31.88 o 
   8  -5   2      579.78      605.93     16.56 o 
   9  -5   2      680.37      683.31     15.62 o 
  10  -5   2       47.48       51.99      3.05 o 
  11  -5   2      649.13      676.61     15.71 o 
 -11  -4   2      931.74      930.59     23.21 o 
 -10  -4   2     1036.21     1017.59     24.48 o 
  -9  -4   2      411.77      419.78     12.33 o 
  -8  -4   2       50.79       47.39      2.57 o 
  -7  -4   2      902.72      934.29     15.39 o 
  -6  -4   2     1553.10     1645.52     19.84 o 
  -5  -4   2     1384.45     1382.41     16.79 o 
  -4  -4   2      118.53      133.26      2.39 o 
  -3  -4   2     5599.84     5748.76     42.25 o 
  -2  -4   2     3066.40     3001.20     21.18 o 
  -1  -4   2      382.36      351.78      4.07 o 
   0  -4   2        2.61        1.36      0.65 o 
   1  -4   2     5948.38     5570.72    159.93 o 
   2  -4   2     2719.03     2683.14     25.42 o 
   3  -4   2     9924.25     9811.97    412.24 o 
   4  -4   2     3443.22     3485.46     38.46 o 
   5  -4   2      850.31      867.96      9.27 o 
   6  -4   2     1827.73     1848.73     21.35 o 
   7  -4   2     2897.80     2959.96     47.01 o 
   8  -4   2      278.30      275.78      7.30 o 
   9  -4   2       84.27       97.72      3.87 o 
  10  -4   2      284.57      295.26      8.10 o 
  11  -4   2      891.51      911.94     20.03 o 
 -11  -3   2      713.66      730.05     18.52 o 
 -10  -3   2        0.79        1.46      1.42 o 
  -9  -3   2      224.19      235.51      7.86 o 
  -8  -3   2     1191.69     1224.37     29.64 o 
  -7  -3   2     3083.76     3081.48     35.08 o 
  -6  -3   2     1393.67     1381.61     16.75 o 
  -5  -3   2      288.89      332.29      6.48 o 
  -4  -3   2      477.81      412.63      7.31 o 
  -3  -3   2     4950.07     4942.96     50.73 o 
  -2  -3   2     2142.01     2151.72     19.40 o 
  -1  -3   2      601.40      677.87      6.28 o 
   0  -3   2     3085.66     3041.39     25.25 o 
   1  -3   2     6834.72     7028.45     60.66 o 
   2  -3   2     3727.96     3777.42    105.56 o 
   3  -3   2       94.13      132.77      2.81 o 
   4  -3   2     2474.49     2519.04     24.18 o 
   5  -3   2     1431.93     1420.78     14.15 o 
   6  -3   2     3137.65     3295.97     31.56 o 
   7  -3   2      409.77      429.82      7.42 o 
   8  -3   2      208.67      233.81      6.39 o 
   9  -3   2      755.92      729.87     16.15 o 
  10  -3   2      925.43      941.06     20.43 o 
  11  -3   2       57.09       58.47      3.28 o 
  12  -3   2       66.18       72.42      3.70 o 
 -11  -2   2       63.34       63.45      3.94 o 
 -10  -2   2      403.49      406.28     11.12 o 
  -9  -2   2      892.72      922.75     15.13 o 
  -8  -2   2     2743.35     2766.54     38.96 o 
  -7  -2   2       36.96       41.29      1.63 o 
  -6  -2   2       62.55       61.44      1.85 o 
  -5  -2   2     3260.99     3319.69     27.63 o 
  -4  -2   2     3588.51     3519.82     32.27 o 
  -3  -2   2     1295.31     1321.93     12.61 o 
  -2  -2   2      429.47      414.17     19.93 o 
  -1  -2   2      815.48      879.81      7.59 o 
   0  -2   2     4152.72     4169.17     39.95 o 
   1  -2   2      397.60      402.81      4.23 o 
   2  -2   2      123.81      164.12      2.97 o 
   3  -2   2     6178.51     6181.32     67.72 o 
   4  -2   2     8651.76     8580.70     81.85 o 
   5  -2   2     4279.82     4260.56     40.15 o 
   6  -2   2       10.74       15.20      0.65 o 
   7  -2   2      941.37      933.90     19.48 o 
   8  -2   2     1229.50     1204.84     24.94 o 
   9  -2   2     1217.03     1197.75     25.24 o 
  10  -2   2      461.60      465.81     11.70 o 
  11  -2   2        4.01        2.48      1.35 o 
  12  -2   2      562.97      558.07     13.94 o 
 -11  -1   2       75.29       76.65      3.89 o 
 -10  -1   2     1765.08     1792.93     36.63 o 
  -9  -1   2      286.67      287.75      6.83 o 
  -8  -1   2       50.24       51.02      1.82 o 
  -7  -1   2      620.94      639.23      8.60 o 
  -6  -1   2     4508.58     4472.36     34.74 o 
  -5  -1   2     4958.77     4903.37     37.84 o 
  -4  -1   2     1136.35     1121.24     10.20 o 
  -3  -1   2      130.21      149.58      2.40 o 
  -2  -1   2    14392.24    12973.16    133.66 o 
  -1  -1   2    15893.07    13875.30    532.37 o 
   0  -1   2     2537.60     2477.71     23.89 o 
   1  -1   2      270.08      310.92      9.26 o 
   2  -1   2     6159.64     6161.28     81.14 o 
   3  -1   2      882.43      834.95      9.53 o 
   4  -1   2     1623.16     1594.35     12.17 o 
   5  -1   2      215.32      234.97      3.41 o 
   6  -1   2     1253.04     1254.57     10.83 o 
   7  -1   2     3354.44     3396.42     65.95 o 
   8  -1   2     2433.31     2351.84     46.81 o 
   9  -1   2      403.43      399.92     10.45 o 
  10  -1   2      840.80      799.62     18.47 o 
  11  -1   2      958.77      940.36     21.57 o 
 -12   0   2      269.25      266.42      7.56 o 
 -11   0   2     1085.79     1085.47     22.92 o 
 -10   0   2      469.10      488.34     11.25 o 
  -9   0   2       63.51       69.56      2.34 o 
  -8   0   2      148.74      155.93      2.53 o 
  -7   0   2     2422.03     2454.65     19.71 o 
  -6   0   2     3509.49     3495.73     33.72 o 
  -5   0   2      458.90      475.71      5.85 o 
  -4   0   2     1711.33     1777.19     18.26 o 
  -3   0   2     5749.94     5473.94     73.13 o 
  -2   0   2     3546.77     3363.32     36.85 o 
  -1   0   2    14466.47    12114.13    822.05 o 
   0   0   2     2794.53     2821.80     26.88 o 
   1   0   2        8.58       15.46      2.01 o 
   3   0   2     5439.30     5279.47    280.65 o 
   4   0   2       72.66       60.65      1.32 o 
   5   0   2     5202.08     5347.49     39.96 o 
   6   0   2     1817.45     1831.42     25.47 o 
   7   0   2     2033.47     2018.16     40.66 o 
   8   0   2        6.30        8.70      1.61 o 
   9   0   2      190.29      200.70      6.81 o 
  10   0   2      798.73      777.55     18.63 o 
  11   0   2      637.94      638.37     16.31 o 
 -11   1   2      959.79      950.28     19.50 o 
  -9   1   2      329.79      339.91      5.42 o 
  -8   1   2     1783.72     1803.73     18.96 o 
  -7   1   2     1262.84     1245.53     13.55 o 
  -6   1   2        2.74        3.32      0.61 o 
  -5   1   2     2201.85     2299.12     26.11 o 
  -4   1   2     2833.19     2823.06     38.45 o 
  -3   1   2     5930.86     5973.77     83.92 o 
  -1   1   2     3759.60     3720.36     41.55 o 
   0   1   2    10358.23    10154.06    110.75 o 
   1   1   2      589.33      561.58      5.19 o 
   3   1   2     2450.32     2760.69     37.08 o 
   4   1   2      108.71       84.85      1.79 o 
   6   1   2     1479.36     1508.85     25.15 o 
   7   1   2        5.21       10.51      1.71 o 
   8   1   2      998.17      994.46     22.46 o 
   9   1   2     1043.98     1061.46     24.28 o 
  10   1   2      744.26      712.62     17.97 o 
  11   1   2        0.78        2.55      1.59 o 
  -9   2   2     1354.01     1377.05     15.43 o 
  -8   2   2     1166.95     1181.92     13.37 o 
  -7   2   2        0.15        3.46      0.71 o 
  -6   2   2      361.46      355.17      7.19 o 
  -5   2   2     2814.79     2710.17     37.53 o 
  -4   2   2     3530.27     3461.24     34.99 o 
  -3   2   2       97.32       98.41      3.28 o 
  -1   2   2     6550.99     6414.50     53.81 o 
   0   2   2     5383.44     5414.74     46.37 o 
   1   2   2      293.66      286.92      2.49 o 
   2   2   2      442.49      412.33      3.65 o 
   3   2   2     6701.10     6781.24     57.11 o 
   4   2   2     2584.86     2570.36     41.39 o 
   6   2   2       38.79       45.99      2.03 o 
   7   2   2     1393.78     1410.52     30.47 o 
   8   2   2     2054.95     2095.85     43.97 o 
   9   2   2      720.22      684.12     17.60 o 
  10   2   2       15.76       17.17      2.77 o 
  11   2   2      179.68      188.44      7.93 o 
  -9   3   2      210.34      226.53      4.39 o 
  -8   3   2       24.21       23.41      1.79 o 
  -7   3   2     1216.59     1170.78     18.64 o 
  -6   3   2     3186.34     3243.53     31.27 o 
  -5   3   2     1834.56     1896.82     19.52 o 
  -4   3   2        4.96        6.38      1.76 o 
  -3   3   2     4120.90     4009.48    107.70 o 
  -2   3   2     7260.93     6908.17     95.35 o 
  -1   3   2     5341.50     5221.57     44.06 o 
   0   3   2     1188.34     1186.51      9.64 o 
   1   3   2      449.64      424.46      3.40 o 
   2   3   2     4263.55     4489.06     30.89 o 
   3   3   2     6860.10     6907.25     58.47 o 
   4   3   2     1848.31     1896.59     18.71 o 
   5   3   2       68.49       66.05      2.47 o 
   6   3   2     1390.62     1411.13     30.68 o 
   7   3   2     2253.02     2293.51     47.82 o 
   8   3   2      271.67      258.89      9.08 o 
   9   3   2        2.17        3.03      1.69 o 
  10   3   2      483.35      477.55     14.59 o 
 -10   4   2      519.95      516.47     11.23 o 
  -9   4   2       12.95       13.17      0.99 o 
  -8   4   2     1004.50     1044.74     13.50 o 
  -7   4   2     3317.80     3272.20     37.18 o 
  -6   4   2      716.71      785.73     10.43 o 
  -5   4   2      227.24      212.97      3.84 o 
  -4   4   2     1579.30     1557.09     18.53 o 
  -3   4   2     2235.40     2107.05     29.63 o 
  -2   4   2     3763.31     3756.86     35.39 o 
  -1   4   2     1328.32     1417.97     10.65 o 
   0   4   2     2176.10     2239.82     14.90 o 
   1   4   2     4414.96     4569.83     36.80 o 
   2   4   2     3191.27     3166.36     35.64 o 
   3   4   2      291.63      326.62      3.44 o 
   4   4   2      347.98      336.94      6.30 o 
   5   4   2      954.91     1031.64     20.27 o 
   6   4   2     1638.91     1670.39     36.29 o 
   7   4   2      819.06      844.85     21.06 o 
   8   4   2       30.51       33.77      3.40 o 
   9   4   2      559.32      573.31     16.67 o 
  10   4   2      942.18      971.68     25.15 o 
 -11   5   2      146.78      147.61      4.39 o 
 -10   5   2       37.68       42.84      1.91 o 
  -9   5   2     1069.20     1104.06     14.65 o 
  -8   5   2      517.65      509.54      7.87 o 
  -7   5   2      499.75      517.99      7.89 o 
  -6   5   2       30.70       32.04      1.59 o 
  -5   5   2     1496.89     1527.54     18.70 o 
  -3   5   2     1409.32     1379.59     16.57 o 
  -2   5   2      251.69      280.98      7.44 o 
  -1   5   2     2983.73     3048.73     22.10 o 
   0   5   2     2016.82     1945.37     12.57 o 
   1   5   2     4028.11     3881.69     36.16 o 
   2   5   2      886.80      923.81      7.42 o 
   3   5   2      457.92      468.61      4.26 o 
   4   5   2     1973.07     1985.07     19.81 o 
   5   5   2     3252.01     3241.66     38.59 o 
   6   5   2      106.28       94.85      5.32 o 
   7   5   2      112.67      127.97      6.48 o 
   8   5   2      295.99      294.79     10.94 o 
   9   5   2      496.99      479.62     15.30 o 
  10   5   2      155.68      159.86      8.27 o 
 -11   6   2       56.96       63.54      3.18 o 
 -10   6   2      899.19      923.56     24.68 o 
  -9   6   2     1028.22     1028.91     14.21 o 
  -8   6   2      333.02      331.07      6.09 o 
  -7   6   2       19.10       24.57      1.61 o 
  -6   6   2     1199.83     1210.76     15.80 o 
  -5   6   2     3418.95     3341.61     38.42 o 
  -4   6   2      197.32      201.90      5.29 o 
  -3   6   2      429.48      423.36      7.02 o 
  -2   6   2     1365.85     1309.32     12.01 o 
  -1   6   2     2337.71     2346.93     17.04 o 
   0   6   2     2846.52     2864.45     18.25 o 
   1   6   2      385.98      404.84      4.00 o 
   2   6   2     1605.87     1614.96     11.45 o 
   3   6   2     2381.36     2379.93     16.18 o 
   4   6   2     1204.13     1184.56     12.82 o 
   5   6   2      276.16      260.33      5.32 o 
   6   6   2      134.01      142.33      7.01 o 
   7   6   2      648.08      657.43     18.67 o 
   8   6   2     1840.79     1787.17     41.34 o 
   9   6   2      146.95      142.46      7.91 o 
 -11   7   2      658.85      693.93     12.98 o 
 -10   7   2      688.92      690.59     19.55 o 
  -9   7   2       10.31        7.99      1.25 o 
  -8   7   2       43.55       46.51      2.34 o 
  -7   7   2     1226.22     1223.71     16.47 o 
  -6   7   2     1659.97     1649.96     20.95 o 
  -5   7   2     1319.25     1303.96     17.09 o 
  -4   7   2      463.30      436.07      7.36 o 
  -3   7   2      205.58      220.48     12.49 o 
  -2   7   2     4480.27     4469.16     34.75 o 
  -1   7   2      252.69      260.72      3.21 o 
   0   7   2       60.42       67.07      1.56 o 
   1   7   2      713.09      698.66      7.69 o 
   2   7   2     1652.53     1676.18     12.06 o 
   3   7   2     3642.39     3674.52     28.10 o 
   4   7   2       18.32       19.99      2.09 o 
   5   7   2      452.86      442.20      7.84 o 
   6   7   2     1656.19     1695.60     27.27 o 
   7   7   2      769.35      784.01     22.07 o 
   8   7   2      206.75      196.69      9.49 o 
 -10   8   2       12.58       15.28      2.36 o 
  -9   8   2      183.20      190.86      6.53 o 
  -8   8   2     1276.64     1254.39     17.35 o 
  -7   8   2     1027.06     1030.29     14.75 o 
  -6   8   2      274.19      277.82      5.88 o 
  -5   8   2      143.74      139.60      3.88 o 
  -4   8   2     1484.79     1445.81     18.91 o 
  -3   8   2      874.53      882.46     11.07 o 
  -2   8   2     2753.21     2707.50     21.98 o 
  -1   8   2       31.08       33.57      1.08 o 
   0   8   2       49.17       52.40      1.39 o 
   1   8   2     1102.28     1097.88      9.10 o 
   2   8   2      996.77      987.53      8.35 o 
   3   8   2      119.88      116.85      3.20 o 
   4   8   2      551.54      570.16      6.80 o 
   5   8   2      556.20      566.85      9.67 o 
   6   8   2      608.47      605.80     12.92 o 
   7   8   2      209.66      222.67     10.35 o 
   8   8   2      147.46      138.30      8.30 o 
 -10   9   2       32.97       37.43      3.00 o 
  -9   9   2      287.25      297.80      6.63 o 
  -8   9   2      254.68      262.28      6.08 o 
  -7   9   2       17.04       18.93      1.90 o 
  -6   9   2       95.94       98.27      3.47 o 
  -5   9   2      830.91      824.55     12.58 o 
  -4   9   2     1177.35     1131.11     15.92 o 
  -3   9   2      423.45      430.51      7.59 o 
  -2   9   2       38.01       35.52      1.69 o 
  -1   9   2     1213.45     1232.22     10.19 o 
   0   9   2     1535.23     1531.01     12.15 o 
   1   9   2      368.53      380.09      4.28 o 
   2   9   2       28.95       30.53      1.35 o 
   3   9   2      429.23      431.35      5.54 o 
   4   9   2      502.97      489.13      6.87 o 
   5   9   2      550.60      542.22     16.78 o 
   6   9   2        4.82        7.88      2.95 o 
   7   9   2      162.39      173.04      6.55 o 
  -9  10   2      303.57      322.78      8.71 o 
  -8  10   2        2.01        3.89      1.30 o 
  -7  10   2      203.54      201.77      6.99 o 
  -6  10   2      769.60      769.87     12.47 o 
  -5  10   2      791.68      794.94     12.66 o 
  -4  10   2       65.59       73.55      3.52 o 
  -3  10   2      503.92      501.68      7.71 o 
  -2  10   2     1148.77     1142.39     11.89 o 
  -1  10   2     1122.62     1104.56     11.50 o 
   0  10   2      368.88      359.70      4.23 o 
   1  10   2        6.77        9.97      0.90 o 
   2  10   2      110.30      108.13      2.32 o 
   3  10   2     1159.60     1132.15     11.47 o 
   4  10   2      305.23      314.62      5.28 o 
   5  10   2        2.11        2.24      2.52 o 
   6  10   2      478.57      448.39     15.74 o 
  -8  11   2      123.78      134.51      5.57 o 
  -7  11   2      439.75      449.17      9.11 o 
  -6  11   2      354.22      362.94      7.91 o 
  -5  11   2        3.42        5.09      1.38 o 
  -4  11   2      163.00      152.78      4.02 o 
  -3  11   2      354.88      345.08      6.33 o 
  -2  11   2      515.45      540.54      7.76 o 
  -1  11   2      295.73      301.52      4.73 o 
   0  11   2       45.44       50.46      1.74 o 
   1  11   2     1141.37     1147.03     11.09 o 
   2  11   2      950.92      966.58     10.37 o 
   3  11   2      211.10      202.87      3.75 o 
   4  11   2        1.77        1.15      1.02 o 
   5  11   2       64.49       60.36      5.66 o 
  -7  12   2      221.39      244.05     10.50 o 
  -6  12   2       35.83       35.56      3.44 o 
  -5  12   2       39.95       40.45      3.02 o 
  -4  12   2      361.25      372.84      7.25 o 
  -3  12   2      650.14      637.64     11.27 o 
  -2  12   2       79.30       78.87      2.89 o 
  -1  12   2      249.74      253.66      4.55 o 
   0  12   2      291.14      282.87      4.27 o 
   1  12   2      517.23      513.22      6.07 o 
   2  12   2       44.34       47.38      2.01 o 
   3  12   2       42.34       39.79      2.38 o 
  -5  13   2      368.95      365.74     11.63 o 
  -4  13   2      183.11      190.85      6.86 o 
  -3  13   2       29.88       31.34      3.26 o 
  -2  13   2       10.25        8.33      1.62 o 
  -1  13   2      324.67      339.82      6.91 o 
   0  13   2      219.47      226.10      4.49 o 
   1  13   2       14.81       16.22      1.49 o 
  -1 -14   3       55.77       56.37      2.72 o 
   0 -14   3      731.39      736.42      8.68 o 
   1 -14   3       56.49       52.87      2.14 o 
   2 -14   3      121.00      122.47      4.20 o 
   3 -14   3      560.82      561.33     12.83 o 
   4 -14   3      316.97      321.83     11.95 o 
   5 -14   3      287.83      284.19     11.55 o 
  -3 -13   3        0.16        0.39      0.89 o 
  -2 -13   3      465.85      473.30      6.33 o 
  -1 -13   3      477.98      472.27      5.39 o 
   0 -13   3      189.19      192.20      3.44 o 
   1 -13   3      213.26      224.47      3.74 o 
   2 -13   3       25.44       28.93      1.73 o 
   3 -13   3      396.99      399.40      8.36 o 
   4 -13   3      123.25      127.64      3.85 o 
   5 -13   3        8.02        9.33      1.62 o 
   6 -13   3       37.20       38.16      2.94 o 
   7 -13   3      370.08      376.98     11.30 o 
  -5 -12   3        2.24        1.36      2.45 o 
  -4 -12   3      244.78      246.15      6.17 o 
  -3 -12   3      444.77      425.80      5.35 o 
  -2 -12   3      355.94      355.96      4.81 o 
  -1 -12   3      102.83      101.38      2.20 o 
   0 -12   3        6.31        6.95      0.89 o 
   1 -12   3       97.32      103.84      2.72 o 
   2 -12   3     1448.34     1428.30     14.38 o 
   3 -12   3      238.93      240.39      5.12 o 
   4 -12   3       19.99       22.00      1.89 o 
   5 -12   3       67.11       74.74      3.36 o 
   6 -12   3      427.31      416.13      8.47 o 
   7 -12   3      293.70      291.09      8.48 o 
   8 -12   3        0.13       -0.35      1.36 o 
  -6 -11   3        3.82        2.27      2.56 o 
  -5 -11   3       96.38       84.28      4.50 o 
  -4 -11   3      540.15      540.55      6.40 o 
  -3 -11   3      642.66      637.60      7.38 o 
  -2 -11   3      159.37      156.37      2.87 o 
  -1 -11   3        8.46        6.62      0.80 o 
   0 -11   3     1081.86     1057.60     10.17 o 
   1 -11   3      865.42      862.31      9.54 o 
   2 -11   3      233.99      223.34      3.77 o 
   3 -11   3        0.63        2.97      1.47 o 
   4 -11   3      163.99      159.25      3.91 o 
   5 -11   3     1853.00     1864.43     24.30 o 
   6 -11   3       95.62       96.96      3.61 o 
   7 -11   3        0.35        1.17      1.40 o 
   8 -11   3      530.31      529.85     11.87 o 
   9 -11   3      297.15      320.54      8.74 o 
  -7 -10   3      108.56      125.11      5.59 o 
  -6 -10   3       48.51       51.38      3.06 o 
  -5 -10   3      921.00      910.18     13.99 o 
  -4 -10   3      370.31      371.83      4.77 o 
  -3 -10   3      277.91      285.16      3.86 o 
  -2 -10   3      337.47      325.01      3.82 o 
  -1 -10   3     1749.37     1716.67     13.44 o 
   0 -10   3     1281.69     1297.36     11.78 o 
   1 -10   3      453.29      452.47      5.85 o 
   2 -10   3      181.10      180.13      2.95 o 
   3 -10   3     1527.63     1494.81     23.30 o 
   4 -10   3      656.75      670.57      9.13 o 
   5 -10   3      352.09      351.90      6.96 o 
   6 -10   3        2.01        2.62      1.09 o 
   7 -10   3       12.78       16.20      2.14 o 
   8 -10   3      466.74      486.53     21.04 o 
   9 -10   3      632.74      638.43     13.15 o 
  10 -10   3      123.34      123.00      6.46 o 
  -8  -9   3       15.24       16.04      2.54 o 
  -7  -9   3      531.13      544.67     12.26 o 
  -6  -9   3      530.97      540.73      9.53 o 
  -5  -9   3     1748.24     1726.33     23.15 o 
  -4  -9   3       34.67       35.45      1.24 o 
  -3  -9   3      464.74      454.58      4.72 o 
  -2  -9   3      725.44      741.94      6.62 o 
  -1  -9   3     1229.92     1236.75     11.13 o 
   0  -9   3      155.95      158.40      2.64 o 
   1  -9   3       44.91       43.27      1.43 o 
   2  -9   3      219.99      222.12      3.19 o 
   3  -9   3     1267.54     1233.01     12.05 o 
   4  -9   3      795.09      796.63      9.99 o 
   5  -9   3        0.63        7.78      4.48 o 
   6  -9   3      902.57      898.30     12.98 o 
   7  -9   3     1371.31     1362.72     22.37 o 
   8  -9   3      302.79      296.85      7.56 o 
   9  -9   3       78.63       73.19      3.61 o 
  10  -9   3      268.59      285.23      9.83 o 
  -9  -8   3       62.67       71.29      5.67 o 
  -8  -8   3      329.45      315.58     13.90 o 
  -7  -8   3      473.54      458.76     10.53 o 
  -6  -8   3      165.02      159.11      5.45 o 
  -5  -8   3       12.72       13.55      1.60 o 
  -4  -8   3     1006.02     1032.50      9.07 o 
  -3  -8   3       49.01       53.63      1.38 o 
  -2  -8   3     2940.82     2881.48     19.53 o 
  -1  -8   3        1.62        1.63      0.52 o 
   0  -8   3      569.41      568.14      5.42 o 
   1  -8   3     2670.80     2609.17     19.53 o 
   2  -8   3     3265.17     3308.15     26.25 o 
   3  -8   3      172.64      162.57      2.52 o 
   4  -8   3      189.72      178.05      4.11 o 
   5  -8   3     1492.67     1515.97     19.18 o 
   6  -8   3     1211.92     1204.94     15.91 o 
   7  -8   3      108.12      110.36      4.66 o 
   8  -8   3       10.34       14.86      3.26 o 
   9  -8   3      398.02      404.22     11.79 o 
  10  -8   3      750.00      787.81     19.39 o 
  11  -8   3      234.11      244.16      8.50 o 
  -9  -7   3      515.66      515.57     16.13 o 
  -8  -7   3      380.68      385.95      9.28 o 
  -7  -7   3      583.48      578.57     11.83 o 
  -6  -7   3        0.84        3.40      1.08 o 
  -5  -7   3      431.19      423.62      7.29 o 
  -4  -7   3     4019.99     3833.46     37.86 o 
  -3  -7   3      558.76      532.32      4.84 o 
  -2  -7   3      232.75      230.17      2.43 o 
  -1  -7   3     1795.45     1733.74     14.57 o 
   0  -7   3     4228.15     4284.41     36.31 o 
   1  -7   3     2310.32     2419.35     21.44 o 
   2  -7   3      194.67      187.89      2.90 o 
   3  -7   3        8.63       13.47      0.74 o 
   4  -7   3     3758.54     3624.37     41.12 o 
   5  -7   3     1014.17     1002.10     13.25 o 
   6  -7   3       53.04       53.72      2.16 o 
   7  -7   3      121.58      128.07      4.10 o 
   8  -7   3     1220.36     1211.51     27.27 o 
   9  -7   3      812.16      813.46     19.31 o 
  10  -7   3       96.29       90.11      4.65 o 
  11  -7   3       51.98       59.60      3.94 o 
 -10  -6   3      550.92      568.58     16.96 o 
  -9  -6   3     1078.62     1089.02     26.79 o 
  -8  -6   3      996.88      990.64     17.39 o 
  -7  -6   3        2.17        6.36      1.50 o 
  -6  -6   3     1472.91     1429.67     18.26 o 
  -5  -6   3     1427.41     1467.79     18.45 o 
  -4  -6   3      986.49     1033.06     10.69 o 
  -3  -6   3       11.98       18.61      1.06 o 
  -2  -6   3     1068.48     1124.93     11.83 o 
  -1  -6   3     3469.93     3432.52     23.14 o 
   0  -6   3      407.71      381.30      7.39 o 
   1  -6   3       22.20       26.10      0.91 o 
   2  -6   3      678.20      704.26      6.40 o 
   3  -6   3     4616.33     4531.65     43.48 o 
   4  -6   3     1908.51     1947.83     22.90 o 
   5  -6   3     1838.11     1955.09     23.06 o 
   6  -6   3        0.86        3.15      0.90 o 
   7  -6   3     1547.80     1540.04     27.24 o 
   8  -6   3     2205.18     2220.82     45.23 o 
   9  -6   3      140.39      142.68      5.56 o 
  10  -6   3        1.78        4.62      1.61 o 
  11  -6   3      363.38      409.34     11.31 o 
 -10  -5   3      379.67      375.26     12.28 o 
  -9  -5   3      144.32      141.83      8.71 o 
  -8  -5   3      457.50      461.60      9.65 o 
  -7  -5   3     1641.22     1667.09     20.73 o 
  -6  -5   3     1008.96     1040.14     13.73 o 
  -5  -5   3     1682.77     1600.87     19.52 o 
  -4  -5   3       30.54       35.85      1.01 o 
  -3  -5   3      999.37      954.94      7.34 o 
  -2  -5   3     1913.40     1881.21     15.02 o 
  -1  -5   3     1672.00     1611.80     12.12 o 
   0  -5   3     1628.00     1818.16     20.39 o 
   1  -5   3     1979.32     2039.89     14.97 o 
   2  -5   3     3625.26     3606.98     30.55 o 
   3  -5   3     4700.03     4824.48     45.83 o 
   4  -5   3       15.82       18.12      1.52 o 
   5  -5   3     1202.69     1284.53     44.71 o 
   6  -5   3     3159.47     3229.13     36.30 o 
   7  -5   3      465.31      483.74      8.81 o 
   8  -5   3      656.37      664.50     15.46 o 
   9  -5   3      281.01      283.54      8.27 o 
  10  -5   3      107.16      115.49      4.86 o 
  11  -5   3      692.53      718.98     17.16 o 
 -11  -4   3      202.33      203.01      8.15 o 
 -10  -4   3      112.32      119.28      5.87 o 
  -9  -4   3      605.19      611.04     11.71 o 
  -8  -4   3      700.08      706.97     12.72 o 
  -7  -4   3     1463.77     1487.47     18.52 o 
  -6  -4   3     1171.61     1163.97     14.78 o 
  -5  -4   3      246.99      249.35      5.31 o 
  -4  -4   3     1524.21     1478.37     17.71 o 
  -3  -4   3     5011.95     5076.03     40.93 o 
  -2  -4   3     3446.04     3546.67     27.32 o 
  -1  -4   3      371.54      388.34      3.72 o 
   0  -4   3      953.69      968.49      8.06 o 
   1  -4   3     7670.31     7726.28     59.31 o 
   3  -4   3       85.84      101.44      2.74 o 
   4  -4   3     2001.16     2133.38     42.19 o 
   5  -4   3     4276.59     4289.86     58.51 o 
   6  -4   3     2814.87     2915.46     32.60 o 
   7  -4   3      128.87      134.04      3.55 o 
   8  -4   3       93.05      103.71      4.21 o 
   9  -4   3     1754.22     1766.32     36.27 o 
  10  -4   3      802.42      800.29     18.34 o 
  11  -4   3      471.19      464.28     12.16 o 
 -11  -3   3       19.99       26.55      3.18 o 
 -10  -3   3       29.51       29.55      2.91 o 
  -9  -3   3     1104.76     1115.17     18.14 o 
  -8  -3   3      822.30      812.38     13.75 o 
  -7  -3   3       44.33       50.82      3.03 o 
  -6  -3   3     1028.10     1048.73     14.46 o 
  -5  -3   3     4794.56     4771.54     49.87 o 
  -4  -3   3     6321.56     6155.76     63.70 o 
  -3  -3   3     1096.25     1050.92     10.09 o 
  -2  -3   3      150.00      159.09      2.21 o 
  -1  -3   3     3720.89     3562.94    100.27 o 
   0  -3   3    14596.96    13526.34    104.07 o 
   1  -3   3     3429.41     3428.13     52.96 o 
   2  -3   3       68.73       72.07      1.55 o 
   3  -3   3      278.55      239.80      4.25 o 
   4  -3   3     4134.32     4059.10     44.15 o 
   5  -3   3      935.51      927.58     11.66 o 
   6  -3   3      186.51      199.79      4.23 o 
   7  -3   3      286.99      283.06      7.64 o 
   8  -3   3     2409.06     2403.69     47.92 o 
   9  -3   3     1905.32     1880.43     38.43 o 
  10  -3   3      277.91      270.68      8.17 o 
  11  -3   3      236.33      232.36      7.58 o 
 -11  -2   3      430.50      424.40     11.66 o 
 -10  -2   3      930.30      955.36     21.51 o 
  -9  -2   3     1829.49     1863.95     27.63 o 
  -8  -2   3       35.25       42.23      2.53 o 
  -7  -2   3       47.56       49.54      1.62 o 
  -6  -2   3     2366.10     2339.47     22.21 o 
  -5  -2   3     3296.00     3336.31     27.81 o 
  -4  -2   3      239.29      241.75      3.12 o 
  -3  -2   3       86.99       80.38      2.14 o 
  -1  -2   3     6974.83     6779.22     56.75 o 
   0  -2   3     2417.65     2431.03     18.30 o 
   1  -2   3     1805.53     1853.19     15.73 o 
   2  -2   3     1043.90     1082.34     11.77 o 
   3  -2   3     4755.78     4704.57     61.79 o 
   4  -2   3     3879.10     3997.68     65.08 o 
   5  -2   3      200.22      202.43      3.18 o 
   6  -2   3     3491.53     3499.23     67.94 o 
   7  -2   3     2899.06     2848.37     56.08 o 
   8  -2   3      552.37      501.22     12.30 o 
   9  -2   3       11.03       14.95      2.05 o 
  10  -2   3      225.31      239.08      7.71 o 
  11  -2   3      437.20      463.51     12.51 o 
 -11  -1   3      614.17      654.18     15.36 o 
 -10  -1   3      428.41      458.12     11.30 o 
  -9  -1   3      431.64      442.51      6.09 o 
  -8  -1   3      890.35      928.99      9.74 o 
  -7  -1   3      358.88      356.19      4.46 o 
  -6  -1   3     2697.34     2649.87     21.23 o 
  -5  -1   3        5.67        6.37      0.55 o 
  -4  -1   3     1483.92     1557.13     11.40 o 
  -3  -1   3     3747.29     3726.12     28.05 o 
  -1  -1   3     4941.22     5033.01     33.26 o 
   0  -1   3     1146.30     1195.31     10.05 o 
   1  -1   3    16582.36    15498.12    155.46 o 
   2  -1   3     7241.11     7311.99     94.99 o 
   4  -1   3       30.17       38.78      1.15 o 
   5  -1   3     1998.96     2105.17     23.23 o 
   6  -1   3       93.98       88.50      3.70 o 
   7  -1   3     1032.45     1025.80     22.26 o 
   8  -1   3      265.95      262.48      7.92 o 
   9  -1   3      324.42      319.95      9.35 o 
  10  -1   3     1281.74     1264.46     28.03 o 
  11  -1   3      784.58      742.22     18.38 o 
 -11   0   3      644.69      658.50     14.65 o 
 -10   0   3      126.38      135.24      4.32 o 
  -9   0   3      828.94      839.37      8.95 o 
  -8   0   3     1809.92     1855.67     17.21 o 
  -7   0   3     1854.63     1864.38     15.42 o 
  -6   0   3      392.59      400.00      4.03 o 
  -5   0   3      995.07      969.29      8.33 o 
  -4   0   3     2881.13     2863.82     22.44 o 
  -3   0   3     5987.19     5766.30     63.25 o 
  -1   0   3     4571.45     4371.63     52.16 o 
   0   0   3     8539.18     8197.85     57.52 o 
   1   0   3     2340.39     2301.04     17.76 o 
   3   0   3      253.11      283.88      6.46 o 
   4   0   3     4288.46     4488.08     83.06 o 
   6   0   3     2175.19     2296.88     46.11 o 
   7   0   3      139.61      138.50      5.27 o 
   8   0   3     2485.27     2396.81     48.90 o 
   9   0   3     1343.66     1270.83     28.23 o 
  10   0   3      582.65      557.62     14.88 o 
  11   0   3       10.47        9.16      2.17 o 
 -11   1   3       73.55       82.41      2.86 o 
 -10   1   3      313.97      327.02      8.01 o 
  -9   1   3     1462.40     1496.18     16.66 o 
  -8   1   3     1756.65     1795.10     19.13 o 
  -7   1   3       22.68       26.40      1.45 o 
  -6   1   3     1549.73     1524.89     16.08 o 
  -5   1   3     2398.55     2339.58     23.00 o 
  -4   1   3     4173.71     4156.49     39.55 o 
  -3   1   3      488.76      549.21      6.00 o 
  -2   1   3      992.38      984.90     14.32 o 
  -1   1   3     8195.36     7914.71     61.04 o 
   0   1   3     4817.40     4807.78     40.83 o 
   1   1   3     4684.62     4873.58     37.24 o 
   2   1   3      222.80      234.01      2.55 o 
   3   1   3     4506.05     4568.91     42.50 o 
   4   1   3    10142.76    10479.93    141.32 o 
   6   1   3       26.45       33.56      2.65 o 
   7   1   3     1511.71     1457.17     31.42 o 
   8   1   3     1459.85     1453.88     31.72 o 
   9   1   3      371.44      369.87     11.21 o 
  10   1   3       52.38       46.35      3.79 o 
  11   1   3      171.28      169.66      7.37 o 
 -10   2   3     1124.26     1117.13     13.51 o 
  -9   2   3      554.96      564.32      7.97 o 
  -8   2   3       66.85       74.24      2.35 o 
  -7   2   3      729.22      745.94      9.26 o 
  -6   2   3     3486.54     3480.47     38.86 o 
  -5   2   3     2036.87     2008.14     19.78 o 
  -4   2   3     1251.84     1370.84     17.81 o 
  -3   2   3     1336.19     1416.98     20.07 o 
  -2   2   3     2184.20     1994.08     31.34 o 
  -1   2   3     7499.99     7074.06    170.31 o 
   0   2   3     2574.53     2670.22     22.33 o 
   1   2   3      742.23      728.23      7.90 o 
   2   2   3    10231.25    10497.79     80.99 o 
   3   2   3     1152.94     1065.78     10.74 o 
   4   2   3      877.67      939.99     11.49 o 
   5   2   3      812.34      814.21     17.50 o 
   6   2   3      714.79      724.15     17.53 o 
   7   2   3     1094.14     1173.43     26.64 o 
   8   2   3      744.91      711.06     18.27 o 
   9   2   3       15.48       16.86      2.75 o 
  10   2   3      463.79      440.28     13.59 o 
  11   2   3      785.47      756.23     20.43 o 
 -10   3   3      709.82      719.72      9.87 o 
  -9   3   3       82.04       80.67      2.80 o 
  -8   3   3      692.37      714.28      7.86 o 
  -7   3   3     1837.47     1828.57     21.76 o 
  -6   3   3      832.49      834.72     13.21 o 
  -5   3   3        8.01        8.89      0.75 o 
  -4   3   3      734.40      726.54      8.09 o 
  -3   3   3     6811.08     5821.70    709.97 o 
  -2   3   3      748.88      656.81      7.66 o 
  -1   3   3       12.87       11.28      0.70 o 
   0   3   3     6034.85     6167.61     42.33 o 
   1   3   3     5363.23     5394.79     34.76 o 
   2   3   3      588.51      517.64      5.86 o 
   3   3   3     1184.43     1235.80     10.14 o 
   4   3   3        2.49        6.90      1.15 o 
   5   3   3     2518.42     2658.14     52.66 o 
   6   3   3     2991.57     2978.60     60.78 o 
   7   3   3      915.03      900.85     21.98 o 
   8   3   3       74.31       85.11      5.17 o 
   9   3   3      813.05      785.95     20.75 o 
  10   3   3      506.35      454.37     14.38 o 
 -10   4   3      260.07      270.26      4.15 o 
  -9   4   3     1172.42     1183.18     12.23 o 
  -8   4   3     1446.69     1431.60     17.98 o 
  -7   4   3      970.30      969.26     12.79 o 
  -6   4   3       46.06       57.40      1.94 o 
  -5   4   3     2340.05     2355.89     27.38 o 
  -3   4   3      996.95      985.27     15.24 o 
  -2   4   3       14.96       10.29      1.03 o 
  -1   4   3      197.30      154.93      1.86 o 
   0   4   3     2724.00     2636.52     16.59 o 
   1   4   3     2903.15     2958.41     21.05 o 
   2   4   3      823.24      815.60      5.99 o 
   3   4   3     1552.61     1591.37     11.97 o 
   4   4   3     5095.67     5159.52     69.39 o 
   5   4   3     1761.94     1753.84     21.18 o 
   6   4   3      226.67      223.63      8.45 o 
   7   4   3      309.78      324.05     10.98 o 
   8   4   3      352.84      355.29     12.15 o 
   9   4   3     1471.22     1441.29     34.17 o 
  10   4   3      295.04      297.93     11.48 o 
 -11   5   3       12.70       13.39      2.29 o 
 -10   5   3      909.66      922.59     10.36 o 
  -9   5   3     1431.95     1403.67     18.18 o 
  -8   5   3      105.74      113.64      3.07 o 
  -7   5   3      174.17      178.49      3.94 o 
  -6   5   3     1057.90     1080.72     14.21 o 
  -5   5   3     2752.90     2698.07     31.39 o 
  -3   5   3      258.75      300.77      8.92 o 
  -2   5   3      738.86      752.51      6.77 o 
  -1   5   3     4843.74     4798.60     33.27 o 
   0   5   3     2522.38     2595.63     16.54 o 
   1   5   3       55.74       71.50      1.51 o 
   2   5   3     1904.11     1862.26     12.90 o 
   3   5   3     2663.73     2630.93     20.97 o 
   4   5   3     1540.56     1626.25     16.80 o 
   5   5   3      583.84      554.30     10.76 o 
   6   5   3      371.92      368.50     12.10 o 
   7   5   3     1443.04     1459.30     34.09 o 
   8   5   3      957.81      950.06     24.95 o 
   9   5   3      500.21      468.13     15.51 o 
 -11   6   3      137.11      142.61      3.86 o 
 -10   6   3      659.60      674.45     10.51 o 
  -9   6   3        7.60       10.92      1.31 o 
  -8   6   3      174.54      175.78      4.19 o 
  -7   6   3     1029.62     1037.07     14.24 o 
  -6   6   3     2439.72     2386.56     28.66 o 
  -5   6   3      932.08      942.27     12.94 o 
  -4   6   3      122.38      128.22      3.34 o 
  -3   6   3     2560.39     2570.38     33.54 o 
  -2   6   3     3188.30     3230.28     35.49 o 
  -1   6   3     2313.87     2273.12     16.63 o 
   0   6   3       35.42       42.89      1.09 o 
   1   6   3      643.89      642.25      5.38 o 
   2   6   3      157.35      164.49      2.14 o 
   3   6   3     1778.81     1848.77     15.40 o 
   4   6   3        1.40        3.02      0.81 o 
   5   6   3      585.69      582.47     15.40 o 
   6   6   3      705.43      740.91     14.08 o 
   7   6   3      652.30      652.54     19.08 o 
   8   6   3      265.78      275.10     11.38 o 
   9   6   3       65.37       75.55      6.01 o 
 -11   7   3      516.77      508.53     17.64 o 
 -10   7   3        0.51        0.75      0.94 o 
  -9   7   3       43.40       44.95      2.36 o 
  -8   7   3      603.08      618.59     10.01 o 
  -7   7   3      559.70      551.36      9.11 o 
  -6   7   3       87.35       80.82      2.87 o 
  -5   7   3      351.16      363.18      6.71 o 
  -4   7   3     1371.74     1367.18     17.84 o 
  -3   7   3     1814.31     1775.08     18.94 o 
  -2   7   3      306.40      300.55      3.68 o 
  -1   7   3        2.98        9.08      0.89 o 
   0   7   3     1555.99     1572.60     11.43 o 
   1   7   3     1194.42     1236.45      9.91 o 
   2   7   3     1579.23     1563.13     12.09 o 
   3   7   3       45.44       56.47      2.30 o 
   4   7   3     1227.08     1263.70     12.50 o 
   5   7   3      639.92      624.18     12.61 o 
   6   7   3      963.67      932.76     18.02 o 
   7   7   3       10.38        8.88      2.85 o 
   8   7   3      524.82      518.93     17.50 o 
 -10   8   3       29.85       37.17      2.40 o 
  -9   8   3      360.22      347.58      7.14 o 
  -8   8   3     1442.18     1446.72     19.69 o 
  -7   8   3       59.18       64.57      2.84 o 
  -6   8   3      203.64      187.43      4.76 o 
  -5   8   3     1166.62     1118.13     15.67 o 
  -4   8   3     1112.75     1110.02     15.43 o 
  -3   8   3      335.10      354.49      6.67 o 
  -2   8   3      319.92      327.96      6.45 o 
  -1   8   3     1333.51     1374.94     10.25 o 
   0   8   3     3985.60     3958.13     28.14 o 
   1   8   3      899.71      881.51      7.71 o 
   2   8   3       21.22       21.61      1.17 o 
   3   8   3      535.75      540.99      7.78 o 
   4   8   3      845.23      838.35     10.09 o 
   5   8   3      496.98      503.74     26.06 o 
   6   8   3        3.38        3.34      1.64 o 
   7   8   3      210.41      214.65      7.21 o 
  -9   9   3      316.35      319.82      7.05 o 
  -8   9   3       50.79       53.12      3.37 o 
  -7   9   3       56.60       63.16      2.93 o 
  -6   9   3      264.62      256.90      5.99 o 
  -5   9   3     1103.53     1113.91     16.00 o 
  -4   9   3      329.26      310.69      7.64 o 
  -3   9   3      309.96      309.12      5.49 o 
  -2   9   3     1326.43     1293.01     13.00 o 
  -1   9   3      572.00      558.93      7.23 o 
   0   9   3      432.22      456.65      5.05 o 
   1   9   3      138.46      135.64      2.37 o 
   2   9   3      949.61      948.88      8.99 o 
   3   9   3      941.74      953.22     11.50 o 
   4   9   3      696.32      702.54      9.03 o 
   5   9   3       23.10       20.54      3.86 o 
   6   9   3      183.93      182.88      9.31 o 
  -9  10   3       30.19       35.55      4.04 o 
  -8  10   3      200.20      201.51      5.59 o 
  -7  10   3      955.11      938.89     14.69 o 
  -6  10   3      294.02      292.68      7.14 o 
  -5  10   3       60.70       67.81      3.09 o 
  -4  10   3      270.31      266.20      5.28 o 
  -3  10   3      531.14      532.14      8.14 o 
  -2  10   3      209.24      220.88      3.74 o 
  -1  10   3      455.39      445.24      5.94 o 
   0  10   3      163.16      165.02      2.68 o 
   1  10   3      709.63      708.83      8.01 o 
   2  10   3      624.55      620.44      6.70 o 
   3  10   3      321.78      321.38      5.56 o 
   4  10   3       40.39       40.25      2.12 o 
   5  10   3      361.33      352.84     13.41 o 
  -8  11   3      369.51      366.69     12.97 o 
  -7  11   3      199.67      197.07      6.85 o 
  -6  11   3       36.90       37.13      2.81 o 
  -5  11   3       69.65       73.27      3.41 o 
  -4  11   3      666.35      659.73      9.78 o 
  -3  11   3      414.69      402.72      7.05 o 
  -2  11   3      101.75      111.97      2.83 o 
  -1  11   3      216.94      214.72      3.92 o 
   0  11   3      350.05      345.43      4.72 o 
   1  11   3      473.01      486.06      5.80 o 
   2  11   3      131.63      130.71      3.04 o 
   3  11   3      360.41      360.36      6.12 o 
   4  11   3      327.79      335.66      6.29 o 
  -6  12   3      136.13      152.46      6.15 o 
  -5  12   3      579.34      582.58     13.36 o 
  -4  12   3      432.45      434.19     11.44 o 
  -3  12   3       25.76       21.24      3.08 o 
  -2  12   3       20.44       22.70      2.28 o 
  -1  12   3      856.81      851.21      9.85 o 
   0  12   3      546.61      556.03      7.13 o 
   1  12   3       36.96       38.46      1.90 o 
   2  12   3       95.11       91.95      2.82 o 
  -3  13   3       70.68       73.36     10.88 o 
  -2  13   3      191.13      184.75      7.86 o 
  -1  13   3      360.98      361.65      9.77 o 
  -1 -14   4      193.79      192.39      4.21 o 
   0 -14   4      116.79      119.96      3.14 o 
   1 -14   4        7.36        7.72      1.35 o 
   2 -14   4       36.53       40.24      2.43 o 
   3 -14   4      245.76      253.44      7.97 o 
   4 -14   4      629.12      613.77     13.71 o 
   5 -14   4       14.50       12.83      3.44 o 
  -4 -13   4        0.75        2.39      1.76 o 
  -3 -13   4      473.00      470.72      6.33 o 
  -2 -13   4      365.36      361.77      4.99 o 
  -1 -13   4      139.88      141.34      2.66 o 
   0 -13   4        0.29        1.90      0.84 o 
   1 -13   4      364.20      354.85      5.46 o 
   2 -13   4     1057.45     1048.28     11.43 o 
   3 -13   4       83.62       83.31      3.66 o 
   4 -13   4        0.96        5.35      2.58 o 
   5 -13   4       48.30       50.65      2.86 o 
   6 -13   4      272.20      276.09     14.11 o 
   7 -13   4      306.93      321.85      9.31 o 
  -5 -12   4        1.57        3.70      2.64 o 
  -4 -12   4      327.88      333.48      5.18 o 
  -3 -12   4      700.35      705.82      7.85 o 
  -2 -12   4        0.56        1.69      0.75 o 
  -1 -12   4        1.74        1.29      0.70 o 
   0 -12   4      960.88      940.83      9.48 o 
   1 -12   4      682.43      672.37      8.14 o 
   2 -12   4      180.29      183.15      3.53 o 
   3 -12   4       16.85       16.20      1.98 o 
   4 -12   4      288.33      280.52      5.59 o 
   5 -12   4      891.13      881.87     11.89 o 
   6 -12   4      305.33      304.74      6.98 o 
   7 -12   4        0.42        1.15      1.50 o 
   8 -12   4       42.84       42.35      3.64 o 
  -6 -11   4      149.99      147.05      8.12 o 
  -5 -11   4      839.31      853.55     16.68 o 
  -4 -11   4      469.12      436.53      6.59 o 
  -3 -11   4       53.97       59.95      1.80 o 
  -2 -11   4      258.84      252.90      3.74 o 
  -1 -11   4      525.11      516.34      5.43 o 
   0 -11   4      452.49      445.25      5.38 o 
   1 -11   4      215.59      225.12      3.42 o 
   2 -11   4       31.55       37.88      1.72 o 
   3 -11   4      231.15      221.26      3.53 o 
   4 -11   4      423.68      417.21      6.83 o 
   5 -11   4      560.15      560.33      9.80 o 
   6 -11   4        0.73        1.54      1.70 o 
   7 -11   4      436.21      436.30     10.37 o 
   8 -11   4      289.58      287.88      8.13 o 
   9 -11   4      446.17      430.77     14.07 o 
  -7 -10   4      292.26      301.70     12.33 o 
  -6 -10   4      465.68      459.66      8.89 o 
  -5 -10   4      143.63      149.25      3.90 o 
  -4 -10   4       20.30       18.47      1.03 o 
  -3 -10   4      414.92      423.27      4.96 o 
  -2 -10   4      149.00      152.09      2.42 o 
  -1 -10   4      814.51      821.79      8.20 o 
   0 -10   4      527.76      503.80      5.69 o 
   1 -10   4      704.05      681.19      6.99 o 
   2 -10   4      962.07      967.68      9.78 o 
   3 -10   4     1753.81     1712.75     16.31 o 
   4 -10   4      330.51      334.86      5.70 o 
   5 -10   4      532.75      542.11      9.22 o 
   6 -10   4      283.12      273.00      5.94 o 
   7 -10   4      775.16      774.72     14.82 o 
   8 -10   4      146.32      144.54      5.26 o 
   9 -10   4       22.92       25.95      3.51 o 
  -8  -9   4      339.04      339.68      9.32 o 
  -7  -9   4      460.61      452.80     10.85 o 
  -6  -9   4      226.69      249.17      8.40 o 
  -5  -9   4       81.57       85.61      3.14 o 
  -4  -9   4      361.11      358.98      4.15 o 
  -3  -9   4     1993.12     1926.71     14.72 o 
  -2  -9   4     1572.65     1518.15     11.84 o 
  -1  -9   4       51.55       55.54      2.17 o 
   0  -9   4      997.35     1017.97     10.20 o 
   1  -9   4     1999.64     1895.57     14.85 o 
   2  -9   4      886.23      991.12      9.26 o 
   3  -9   4      497.74      445.74      5.40 o 
   4  -9   4       60.31       58.35      2.25 o 
   5  -9   4      332.59      337.49      6.46 o 
   6  -9   4     1719.35     1696.96     21.59 o 
   7  -9   4      302.73      308.15     11.42 o 
   8  -9   4       48.02       51.09      3.05 o 
   9  -9   4      210.73      208.58      8.22 o 
  10  -9   4      842.37      856.56     21.53 o 
  -9  -8   4      184.27      203.41      9.52 o 
  -8  -8   4     1162.22     1180.73     21.00 o 
  -7  -8   4      856.03      838.73     15.91 o 
  -6  -8   4       40.71       43.88      2.50 o 
  -5  -8   4      595.43      567.42      9.33 o 
  -4  -8   4     2410.64     2365.45     20.17 o 
  -3  -8   4      256.65      284.97      3.26 o 
  -2  -8   4        4.76        7.91      1.04 o 
  -1  -8   4      194.25      200.64      2.69 o 
   0  -8   4     1081.92     1126.90      9.36 o 
   1  -8   4     1241.32     1216.02      9.93 o 
   2  -8   4        2.66        6.98      0.97 o 
   3  -8   4       85.72      103.56      2.01 o 
   4  -8   4     3209.02     3106.28     31.10 o 
   5  -8   4     1514.72     1536.25     19.37 o 
   6  -8   4      257.51      258.76      8.47 o 
   7  -8   4        0.31        2.62      1.17 o 
   8  -8   4      345.25      347.09      8.05 o 
   9  -8   4      987.61     1002.08     23.81 o 
  10  -8   4      207.87      213.96      8.16 o 
  -9  -7   4      298.89      299.30      8.50 o 
  -8  -7   4      126.53      127.86      7.44 o 
  -7  -7   4      271.05      258.49      7.05 o 
  -6  -7   4     1498.49     1520.90     22.00 o 
  -5  -7   4      630.98      662.24     10.10 o 
  -4  -7   4      530.38      518.94      6.43 o 
  -3  -7   4      294.82      275.20      3.27 o 
  -2  -7   4      937.49      907.15      8.21 o 
  -1  -7   4     1839.20     1783.54     12.76 o 
   0  -7   4     1754.12     1758.18     15.96 o 
   1  -7   4      373.08      400.49      4.28 o 
   2  -7   4      970.15      943.44      7.93 o 
   3  -7   4     2068.75     2133.68     18.97 o 
   4  -7   4     2119.27     2081.03     21.32 o 
   5  -7   4       76.78       80.91      2.58 o 
   6  -7   4      254.53      264.43      8.99 o 
   7  -7   4     1125.12     1130.49     18.42 o 
   8  -7   4     1194.25     1193.43     26.74 o 
   9  -7   4      123.41      124.40      5.63 o 
  10  -7   4       18.41       17.53      2.69 o 
  11  -7   4      234.89      243.14      8.50 o 
 -10  -6   4      130.87      122.67      6.70 o 
  -9  -6   4        5.91        6.92      1.67 o 
  -8  -6   4        9.57       11.10      1.85 o 
  -7  -6   4     1779.20     1811.45     22.74 o 
  -6  -6   4      591.61      588.46      9.15 o 
  -5  -6   4     1450.61     1394.92     17.77 o 
  -4  -6   4       22.23       26.79      1.20 o 
  -3  -6   4     2751.68     2674.34     19.03 o 
  -2  -6   4     3292.20     3309.58     31.85 o 
  -1  -6   4     1989.93     2041.82     15.33 o 
   0  -6   4       64.78       59.71      1.29 o 
   1  -6   4     1889.21     1871.48     13.19 o 
   2  -6   4     1961.12     1944.37     14.45 o 
   3  -6   4      655.61      610.39      5.60 o 
   4  -6   4      118.12      131.05      3.65 o 
   5  -6   4      401.63      414.96      7.58 o 
   6  -6   4     2710.62     2704.63     38.51 o 
   7  -6   4     1646.09     1693.91     25.39 o 
   8  -6   4      373.88      372.54     10.57 o 
   9  -6   4      200.57      206.78      7.28 o 
  10  -6   4      521.81      499.11     13.41 o 
  11  -6   4      982.23     1019.39     23.61 o 
 -10  -5   4      191.04      197.72      8.16 o 
  -9  -5   4       55.76       52.47      6.02 o 
  -8  -5   4      752.16      745.87     22.24 o 
  -7  -5   4      971.81      953.61     17.40 o 
  -6  -5   4      161.79      173.52      3.98 o 
  -5  -5   4      474.03      489.27      7.60 o 
  -4  -5   4     5248.64     5203.89     49.53 o 
  -3  -5   4     4212.55     4154.65     30.65 o 
  -2  -5   4     1285.27     1285.38      9.85 o 
  -1  -5   4      297.63      357.46      3.45 o 
   0  -5   4     1093.80     1049.10      8.28 o 
   1  -5   4     4800.17     4646.08     30.64 o 
   2  -5   4     5962.46     5928.25     45.05 o 
   3  -5   4       88.45       95.55      3.64 o 
   4  -5   4       54.77       49.29      3.11 o 
   5  -5   4     2767.50     2650.26    120.50 o 
   6  -5   4     2348.98     2376.47     33.77 o 
   7  -5   4      157.66      165.30      5.88 o 
   8  -5   4        1.34        3.56      1.41 o 
   9  -5   4     1204.11     1179.58     25.99 o 
  10  -5   4     1069.55     1084.76     24.42 o 
  11  -5   4      273.63      263.45      8.66 o 
 -11  -4   4      110.48      120.57      6.06 o 
 -10  -4   4      173.87      177.71      7.25 o 
  -9  -4   4     1382.77     1387.28     22.29 o 
  -8  -4   4     1442.25     1490.26     18.98 o 
  -7  -4   4       67.48       72.73      2.50 o 
  -6  -4   4      311.34      323.48      5.65 o 
  -5  -4   4     1497.22     1491.74     20.47 o 
  -4  -4   4     1997.40     2016.23     23.58 o 
  -3  -4   4      455.43      435.84      4.46 o 
  -2  -4   4       21.07       44.07      0.96 o 
  -1  -4   4     1420.54     1411.34     11.81 o 
   0  -4   4     9566.80     9328.73     77.22 o 
   1  -4   4     3144.49     3251.98     30.32 o 
   2  -4   4       11.05       14.29      1.22 o 
   3  -4   4      942.91      977.89     10.19 o 
   4  -4   4     1537.53     1517.86     17.57 o 
   5  -4   4     2110.31     2040.35    146.63 o 
   6  -4   4       35.51       36.87      3.39 o 
   7  -4   4      527.26      559.83     13.57 o 
   8  -4   4     1673.81     1689.42     35.20 o 
   9  -4   4     1310.74     1284.79     27.85 o 
  10  -4   4        1.17        2.26      1.40 o 
  11  -4   4      202.08      210.16      7.56 o 
 -11  -3   4      427.52      435.10     12.46 o 
 -10  -3   4      741.12      785.78     14.15 o 
  -9  -3   4      406.01      421.50      8.75 o 
  -8  -3   4      164.09      159.91      3.80 o 
  -7  -3   4       60.41       68.26      1.83 o 
  -6  -3   4      695.97      689.11      7.83 o 
  -5  -3   4     1127.38     1101.84     13.04 o 
  -4  -3   4     1031.97     1089.16     12.77 o 
  -3  -3   4     2069.57     2199.37     18.10 o 
  -2  -3   4     4215.96     4098.64     33.11 o 
  -1  -3   4     7598.37     7625.38     57.72 o 
   0  -3   4      870.26      886.39      6.34 o 
   1  -3   4      899.81      977.21      9.69 o 
   2  -3   4     3770.35     3844.80     36.09 o 
   3  -3   4    10242.20    10294.56    205.22 o 
   4  -3   4     2058.08     2114.98     28.75 o 
   6  -3   4     1049.28     1114.19     23.80 o 
   7  -3   4     1070.47     1051.63     22.88 o 
   8  -3   4      245.30      241.43      7.52 o 
   9  -3   4      195.32      188.77      6.68 o 
  10  -3   4       85.40       88.31      4.60 o 
  11  -3   4      773.61      786.49     19.18 o 
 -11  -2   4      804.63      804.10     18.91 o 
 -10  -2   4      267.54      268.47      6.41 o 
  -9  -2   4      172.23      167.23      3.90 o 
  -8  -2   4     1376.89     1391.14     14.32 o 
  -7  -2   4     2593.94     2552.45     24.45 o 
  -6  -2   4     2582.45     2591.15     24.56 o 
  -5  -2   4      860.44      876.92      8.33 o 
  -4  -2   4     1175.02     1162.17     12.35 o 
  -3  -2   4     5228.31     5078.32     64.23 o 
  -2  -2   4     1017.49      885.31     10.51 o 
   0  -2   4     3381.35     3475.24     24.00 o 
   1  -2   4     3026.97     2971.36     22.63 o 
   2  -2   4     5118.72     5071.23     43.42 o 
   3  -2   4      927.61      904.93     10.73 o 
   4  -2   4        2.10        5.00      0.73 o 
   6  -2   4     3854.47     3978.98     77.59 o 
   7  -2   4     1700.31     1658.75     34.46 o 
   8  -2   4      148.38      158.79      5.92 o 
   9  -2   4      724.51      693.76     16.94 o 
  10  -2   4     1786.46     1721.10     36.79 o 
  11  -2   4      314.80      303.15      9.75 o 
 -11  -1   4      333.18      341.97      9.31 o 
 -10  -1   4        8.65       11.06      1.02 o 
  -9  -1   4      503.97      520.27      6.33 o 
  -8  -1   4     2033.16     2067.95     18.24 o 
  -7  -1   4     1689.65     1705.52     13.99 o 
  -6  -1   4      134.97      132.12      1.88 o 
  -5  -1   4     1896.20     1927.58     14.19 o 
  -4  -1   4     1839.44     1720.94     12.70 o 
  -3  -1   4     2938.48     2787.04     25.88 o 
  -2  -1   4      205.08      177.19      4.32 o 
  -1  -1   4      453.15      448.51      4.41 o 
   0  -1   4     6909.01     6849.19     44.89 o 
   1  -1   4     6838.25     6826.49     48.52 o 
   2  -1   4     2511.76     2612.43     24.70 o 
   3  -1   4       74.22       64.52      1.44 o 
   4  -1   4     4130.95     4096.17     75.76 o 
   6  -1   4     1365.83     1385.84     29.31 o 
   7  -1   4       45.35       39.48      2.89 o 
   8  -1   4      550.67      566.53     14.49 o 
   9  -1   4     1321.79     1272.55     28.34 o 
  10  -1   4      311.62      296.45      9.73 o 
  11  -1   4      150.04      135.11      6.25 o 
 -11   0   4      106.11      112.91      2.70 o 
 -10   0   4      926.36      941.75     11.82 o 
  -9   0   4     1009.69     1029.45     10.75 o 
  -8   0   4      633.97      626.54      7.09 o 
  -7   0   4       30.60       36.79      1.24 o 
  -6   0   4     1314.00     1302.71     11.18 o 
  -5   0   4     1395.92     1442.70     12.13 o 
  -4   0   4     5997.23     5862.04     50.38 o 
  -3   0   4     2802.33     2901.22     32.40 o 
  -2   0   4     1030.37     1011.34     26.02 o 
  -1   0   4     4182.12     4228.78     52.48 o 
   0   0   4     6147.63     5969.01     39.52 o 
   1   0   4     2128.11     2239.39     17.25 o 
   2   0   4      994.01     1042.29     10.31 o 
   3   0   4     2511.00     2518.73     27.55 o 
   4   0   4     3973.59     4005.77     71.07 o 
   6   0   4        9.22       11.08      1.81 o 
   7   0   4     1359.14     1373.07     29.92 o 
   8   0   4      988.94      973.86     22.74 o 
   9   0   4      656.70      636.29     16.55 o 
  10   0   4        2.89        2.41      1.62 o 
  11   0   4      195.18      194.56      8.06 o 
 -11   1   4      607.60      645.85     13.81 o 
 -10   1   4      172.07      175.13      3.10 o 
  -9   1   4      965.79      964.79     10.19 o 
  -8   1   4      145.17      145.08      2.58 o 
  -7   1   4     1277.78     1270.35     12.39 o 
  -6   1   4     2848.62     2883.56     23.14 o 
  -5   1   4     2578.06     2528.82     22.24 o 
  -4   1   4        0.55        2.07      0.68 o 
  -3   1   4     3927.08     3498.44    521.67 o 
  -2   1   4     3492.37     3338.58     36.84 o 
  -1   1   4     1123.69     1048.60      9.27 o 
   0   1   4       18.11       29.12      0.66 o 
   1   1   4     1276.18     1238.88      9.39 o 
   2   1   4    10599.11    10935.61     93.15 o 
   3   1   4      830.61      704.16      7.36 o 
   4   1   4     1124.47     1190.73     14.02 o 
   5   1   4       47.97       41.14      2.93 o 
   6   1   4     1407.14     1471.18     31.76 o 
   7   1   4     3410.63     3391.07     68.32 o 
   8   1   4      658.23      603.39     16.03 o 
   9   1   4       15.55       13.69      2.51 o 
  10   1   4      959.50      911.44     22.84 o 
  11   1   4      461.21      457.85     14.27 o 
 -10   2   4      383.36      391.45      6.60 o 
  -9   2   4      258.25      272.44      4.01 o 
  -8   2   4     2949.88     2975.76     26.80 o 
  -7   2   4     1611.01     1594.78     17.36 o 
  -6   2   4      843.97      791.54      8.77 o 
  -5   2   4       38.20       42.42      2.21 o 
  -4   2   4     2054.58     2038.65     20.31 o 
  -3   2   4     4569.45     4453.08     59.82 o 
  -2   2   4     6621.03     6693.08    105.70 o 
  -1   2   4       10.19        6.62      0.64 o 
   0   2   4       52.24       43.95      0.86 o 
   1   2   4     4036.15     3987.88     31.54 o 
   2   2   4     5002.95     4997.47     38.29 o 
   3   2   4       63.35       49.96      1.34 o 
   4   2   4       46.74       62.92      1.85 o 
   5   2   4     6212.75     6328.95    122.95 o 
   6   2   4     2814.51     2702.47     55.51 o 
   7   2   4       81.93       76.34      4.57 o 
   8   2   4       89.76       93.38      5.29 o 
   9   2   4      433.22      424.75     13.32 o 
  10   2   4      920.74      898.32     23.31 o 
 -10   3   4      214.69      213.28      3.57 o 
  -9   3   4      798.58      859.05     11.21 o 
  -8   3   4     1350.74     1294.31     15.04 o 
  -7   3   4      590.26      629.30      9.02 o 
  -6   3   4        2.43        4.08      1.89 o 
  -5   3   4     1620.33     1593.89     19.23 o 
  -3   3   4     2313.11     2227.95     25.67 o 
  -2   3   4      340.56      389.97      4.14 o 
  -1   3   4      585.84      561.57      6.34 o 
   0   3   4     4306.45     4247.87     26.08 o 
   1   3   4     4717.40     4731.93     56.06 o 
   2   3   4        1.67        4.75      0.69 o 
   3   3   4     1750.64     1735.04     15.43 o 
   4   3   4     3149.81     3147.01     30.13 o 
   5   3   4     1741.54     1824.08     27.25 o 
   6   3   4      155.64      157.97      6.82 o 
   7   3   4        3.22        5.12      1.90 o 
   8   3   4      963.44      945.94     23.85 o 
   9   3   4     1581.47     1568.27     36.37 o 
  10   3   4      390.04      353.67     12.69 o 
 -11   4   4       43.99       53.53      2.09 o 
 -10   4   4      277.93      283.75      5.68 o 
  -9   4   4      313.11      330.13      4.89 o 
  -8   4   4      532.14      503.85      7.94 o 
  -7   4   4      431.29      393.71      6.57 o 
  -6   4   4     1094.80     1153.59     14.93 o 
  -5   4   4     4099.44     3947.16     44.54 o 
  -3   4   4       41.60       51.81      4.79 o 
  -2   4   4     3500.83     3578.42     27.64 o 
  -1   4   4     6475.75     6526.16     44.45 o 
   0   4   4     1814.21     1766.14     12.18 o 
   1   4   4      209.50      231.94      3.17 o 
   2   4   4      290.43      273.72      2.96 o 
   3   4   4     1012.07     1041.99      9.04 o 
   4   4   4      529.52      570.22      6.79 o 
   5   4   4      469.46      444.32     10.04 o 
   6   4   4      454.20      441.66     13.54 o 
   7   4   4     1414.59     1372.57     32.31 o 
   8   4   4      532.96      542.21     16.42 o 
   9   4   4      228.24      211.12      9.41 o 
  10   4   4       64.08       68.22      5.49 o 
 -11   5   4      589.60      577.20      9.44 o 
 -10   5   4     1164.28     1168.56     14.83 o 
  -9   5   4      209.49      204.83      6.63 o 
  -8   5   4      334.40      343.39      6.31 o 
  -7   5   4     1448.17     1406.67     21.24 o 
  -6   5   4      508.46      520.20      8.23 o 
  -5   5   4      429.66      401.45      6.76 o 
  -4   5   4      873.98      858.33     11.80 o 
  -3   5   4     1463.69     1504.18     15.94 o 
  -2   5   4     2402.50     2408.19     19.24 o 
  -1   5   4      970.86      975.61      7.83 o 
   0   5   4        0.53        2.12      0.48 o 
   1   5   4     1154.25     1161.55      9.79 o 
   2   5   4     2377.65     2478.28     16.85 o 
   3   5   4     1879.83     1850.56     15.32 o 
   4   5   4      241.32      228.53      3.69 o 
   5   5   4     1041.30     1016.12     17.44 o 
   6   5   4     1490.37     1527.35     35.51 o 
   7   5   4      707.60      694.04     19.74 o 
   8   5   4      107.25      102.74      6.58 o 
   9   5   4      411.71      389.06     14.08 o 
 -11   6   4      291.53      293.43      9.01 o 
 -10   6   4        4.95        4.10      1.60 o 
  -9   6   4      119.94      122.61      3.63 o 
  -8   6   4      202.33      202.62      4.75 o 
  -7   6   4     1423.41     1391.69     18.37 o 
  -6   6   4      237.25      245.19      5.20 o 
  -5   6   4      610.74      595.28     15.01 o 
  -4   6   4     1005.82      963.11     13.26 o 
  -3   6   4     3023.39     3008.28     31.02 o 
  -2   6   4      470.99      480.62      5.67 o 
  -1   6   4       76.77       81.36      1.44 o 
   0   6   4     2429.04     2433.51     17.73 o 
   1   6   4     4879.67     4849.89     33.74 o 
   2   6   4     2806.11     2789.50     20.29 o 
   3   6   4       11.77       13.89      1.02 o 
   4   6   4      493.03      513.37      6.08 o 
   5   6   4     1254.68     1232.71     20.88 o 
   6   6   4      309.41      309.68      8.11 o 
   7   6   4      144.85      132.47      7.59 o 
   8   6   4      162.07      152.81      8.39 o 
 -10   7   4      305.20      320.05      6.73 o 
  -9   7   4      832.76      834.92     12.84 o 
  -8   7   4     1796.58     1750.31     22.78 o 
  -7   7   4       56.83       56.03      2.52 o 
  -6   7   4      150.42      142.79      4.12 o 
  -5   7   4      251.26      260.92      6.83 o 
  -4   7   4     1243.74     1265.44     16.93 o 
  -3   7   4     1413.82     1394.41     15.57 o 
  -2   7   4      610.28      602.81      6.81 o 
  -1   7   4      849.93      840.46      6.74 o 
   0   7   4     2817.49     2796.72     20.34 o 
   1   7   4       23.42       30.81      1.15 o 
   2   7   4       11.25       12.77      0.92 o 
   3   7   4     1061.97     1102.03     12.45 o 
   4   7   4      886.22      866.40     11.79 o 
   5   7   4     1063.97     1093.53     19.51 o 
   6   7   4      110.50      119.37      5.01 o 
   7   7   4       48.09       54.96      3.67 o 
   8   7   4      918.13      929.00     26.19 o 
 -10   8   4      264.23      273.81      7.52 o 
  -9   8   4      316.99      320.43      9.39 o 
  -8   8   4       45.34       46.96      2.62 o 
  -7   8   4      137.48      139.83      4.21 o 
  -6   8   4     1377.83     1325.69     18.25 o 
  -5   8   4     1140.18     1112.09     15.77 o 
  -4   8   4       41.64       44.73      3.65 o 
  -3   8   4      246.85      240.95      4.59 o 
  -2   8   4     1979.45     1929.77     18.10 o 
  -1   8   4        5.80       12.52      2.11 o 
   0   8   4      537.65      555.90      5.47 o 
   1   8   4        0.59        2.60      0.64 o 
   2   8   4     1133.81     1140.41     10.30 o 
   3   8   4     1369.69     1352.15     15.01 o 
   4   8   4      464.49      466.35      7.50 o 
   5   8   4      151.47      151.87      8.06 o 
   6   8   4      813.33      793.60     22.41 o 
   7   8   4      494.74      495.13     12.04 o 
  -9   9   4       16.65       18.83      2.42 o 
  -8   9   4      728.26      706.43     11.94 o 
  -7   9   4      587.38      591.62     10.46 o 
  -6   9   4      424.06      424.94      8.32 o 
  -5   9   4       15.82       18.58      1.88 o 
  -4   9   4       18.90       21.88      1.99 o 
  -3   9   4      590.73      610.22      8.73 o 
  -2   9   4     1122.69     1105.20     11.50 o 
  -1   9   4      387.21      390.22      5.55 o 
   0   9   4        4.07        3.48      0.68 o 
   1   9   4     1936.66     1909.71     16.02 o 
   2   9   4      501.05      509.35      5.76 o 
   3   9   4       80.00       80.97      2.60 o 
   4   9   4       97.44       99.97      3.48 o 
   5   9   4     1067.11     1037.77     27.32 o 
   6   9   4      493.12      465.25     16.17 o 
  -8  10   4      185.54      180.25      6.39 o 
  -7  10   4      420.23      423.32      8.70 o 
  -6  10   4        5.95        5.96      1.41 o 
  -5  10   4      429.09      409.64      8.33 o 
  -4  10   4      798.36      783.48     10.84 o 
  -3  10   4     1156.73     1153.55     14.38 o 
  -2  10   4       41.32       43.83      1.91 o 
  -1  10   4      518.74      509.22      6.57 o 
   0  10   4      558.21      582.62      8.03 o 
   1  10   4      823.09      825.20     11.07 o 
   2  10   4      143.81      139.24      2.73 o 
   3  10   4       71.80       71.48      2.87 o 
   4  10   4      188.15      192.04      4.47 o 
   5  10   4      565.96      556.32     18.01 o 
  -7  11   4        0.07        2.30      1.53 o 
  -6  11   4      167.59      166.22      6.64 o 
  -5  11   4      752.96      738.01     12.67 o 
  -4  11   4      536.71      543.91      9.74 o 
  -3  11   4        5.65        4.73      1.39 o 
  -2  11   4       75.95       85.69      3.58 o 
  -1  11   4      353.12      347.39      5.25 o 
   0  11   4      347.32      353.48      5.26 o 
   1  11   4       81.34       86.77      2.23 o 
   2  11   4        1.37        1.95      0.87 o 
   3  11   4      222.45      225.38      5.22 o 
  -5  12   4        9.70       13.65      2.97 o 
  -4  12   4        0.40        1.01      2.43 o 
  -3  12   4        5.86       15.70      3.74 o 
  -2  12   4      458.31      466.10     11.03 o 
  -1  12   4      299.80      304.21      5.92 o 
   0  12   4       80.57       85.83      2.76 o 
   1  12   4      184.97      186.34      3.99 o 
  -1 -14   5       17.72       18.35      1.45 o 
   0 -14   5       60.17       57.47      2.14 o 
   1 -14   5        6.89        5.15      1.27 o 
   2 -14   5     1110.68     1130.46     14.43 o 
   3 -14   5        4.08        2.33      1.72 o 
   4 -14   5       31.48       32.83      3.43 o 
   5 -14   5      186.07      188.97      6.94 o 
  -4 -13   5      257.02      251.58      6.37 o 
  -3 -13   5      521.41      528.28      6.67 o 
  -2 -13   5       18.04       20.59      1.41 o 
  -1 -13   5        9.34        9.93      1.30 o 
   0 -13   5      425.34      425.61      6.12 o 
   1 -13   5      266.68      263.76      4.56 o 
   2 -13   5      294.83      299.42      4.83 o 
   3 -13   5      211.81      221.89      6.59 o 
   4 -13   5       58.64       53.48      3.26 o 
   5 -13   5      356.47      352.60      6.71 o 
   6 -13   5       67.05       68.10      4.21 o 
   7 -13   5       18.98       24.43      3.03 o 
  -5 -12   5      461.12      449.49     15.31 o 
  -4 -12   5      297.67      297.22      4.80 o 
  -3 -12   5        7.10        8.25      1.00 o 
  -2 -12   5       93.69       96.94      2.33 o 
  -1 -12   5      472.64      483.29      5.34 o 
   0 -12   5      236.27      231.18      3.70 o 
   1 -12   5      132.59      131.11      3.01 o 
   2 -12   5       49.88       47.50      1.90 o 
   3 -12   5      785.07      772.83     12.42 o 
   4 -12   5      221.10      211.36      5.91 o 
   5 -12   5      538.44      536.96      8.41 o 
   6 -12   5       47.69       44.83      3.42 o 
   7 -12   5      548.88      556.06     12.57 o 
   8 -12   5      157.65      152.32      6.00 o 
  -6 -11   5      342.61      346.73     12.89 o 
  -5 -11   5      394.29      411.24      8.31 o 
  -4 -11   5        0.17       -0.67      0.77 o 
  -3 -11   5      250.44      253.55      3.71 o 
  -2 -11   5      583.38      559.72      6.23 o 
  -1 -11   5     1158.36     1136.04     10.81 o 
   0 -11   5       98.64       97.54      2.45 o 
   1 -11   5      190.47      192.33      3.13 o 
   2 -11   5      973.85      953.65     10.24 o 
   3 -11   5      587.69      583.17      7.01 o 
   4 -11   5      510.64      504.67      7.77 o 
   5 -11   5       29.66       32.92      2.43 o 
   6 -11   5      183.64      177.89      6.03 o 
   7 -11   5      529.88      546.90     11.98 o 
   8 -11   5      351.46      356.95      9.23 o 
   9 -11   5        0.16        0.82      1.85 o 
  -7 -10   5      745.52      763.63     22.32 o 
  -6 -10   5      535.30      522.70      9.62 o 
  -5 -10   5       17.55       18.14      1.69 o 
  -4 -10   5       81.78       76.12      2.20 o 
  -3 -10   5     1102.68     1055.26      9.68 o 
  -2 -10   5      713.63      729.12      6.69 o 
  -1 -10   5        4.40        7.22      0.84 o 
   0 -10   5       84.34       95.29      2.13 o 
   1 -10   5      561.75      545.86      5.95 o 
   2 -10   5      844.18      855.97      8.46 o 
   3 -10   5       88.36       96.25      2.51 o 
   4 -10   5      124.20      128.09      3.30 o 
   5 -10   5     1263.32     1212.26     16.65 o 
   6 -10   5      655.65      639.98     12.83 o 
   7 -10   5      274.18      262.57      7.29 o 
   8 -10   5       82.17       95.24      4.30 o 
   9 -10   5       77.08       77.61      5.30 o 
  -8  -9   5      494.98      536.12     17.37 o 
  -7  -9   5      119.99      116.07      5.09 o 
  -6  -9   5      196.86      197.35      5.21 o 
  -5  -9   5      553.03      544.97      9.47 o 
  -4  -9   5      762.39      779.32     10.22 o 
  -3  -9   5      622.20      650.86      5.68 o 
  -2  -9   5        1.55        3.07      0.60 o 
  -1  -9   5      163.32      170.62      2.76 o 
   0  -9   5     1835.85     1758.73     15.00 o 
   1  -9   5      984.57      986.21      8.55 o 
   2  -9   5       52.46       56.89      1.60 o 
   3  -9   5      351.99      341.26      4.51 o 
   4  -9   5      993.85     1009.49     12.03 o 
   5  -9   5      814.95      778.87     14.45 o 
   6  -9   5      164.66      175.21      5.66 o 
   7  -9   5        9.80       14.06      2.22 o 
   8  -9   5      537.63      548.63     15.56 o 
   9  -9   5      697.76      680.86     18.34 o 
  10  -9   5      288.89      303.50     10.67 o 
  -9  -8   5      118.54      116.52      7.04 o 
  -8  -8   5        8.19        5.39      1.82 o 
  -7  -8   5        5.04        4.83      1.60 o 
  -6  -8   5      685.59      689.21     11.01 o 
  -5  -8   5     2037.13     2024.25     25.37 o 
  -4  -8   5      194.10      175.94      3.32 o 
  -3  -8   5      384.29      379.49      4.26 o 
  -2  -8   5     2624.23     2614.72     19.50 o 
  -1  -8   5     1556.94     1544.92     11.43 o 
   0  -8   5     1053.19     1072.39      9.66 o 
   1  -8   5      200.41      217.00      2.79 o 
   2  -8   5      368.76      401.96      4.07 o 
   3  -8   5     1442.10     1380.78     13.11 o 
   4  -8   5      575.79      583.72      7.67 o 
   5  -8   5      126.42      122.91      3.36 o 
   6  -8   5      631.82      605.52     11.56 o 
   7  -8   5      991.07      984.47     16.88 o 
   8  -8   5     1297.99     1295.72     29.60 o 
   9  -8   5      202.20      209.86      8.20 o 
  10  -8   5      103.54      108.12      5.79 o 
  -9  -7   5      205.82      208.27      6.70 o 
  -8  -7   5        0.62       -0.59      1.14 o 
  -7  -7   5      982.32      981.35     14.19 o 
  -6  -7   5      739.17      727.14     13.35 o 
  -5  -7   5       67.31       69.59      2.68 o 
  -4  -7   5      347.01      340.40      4.75 o 
  -3  -7   5      763.96      754.71      6.87 o 
  -2  -7   5     6296.97     6207.83     47.48 o 
  -1  -7   5      226.66      249.71      3.60 o 
   0  -7   5      393.80      365.20      4.05 o 
   1  -7   5     1848.73     1877.66     14.34 o 
   2  -7   5     2420.68     2349.79     17.49 o 
   3  -7   5     2849.81     2839.11     24.79 o 
   4  -7   5      276.82      297.94      4.61 o 
   5  -7   5      146.55      157.75      3.62 o 
   6  -7   5     1182.79     1159.06     18.66 o 
   7  -7   5     1161.68     1172.24     19.00 o 
   8  -7   5       16.72       17.05      2.62 o 
   9  -7   5      187.11      203.37      7.82 o 
  10  -7   5      155.21      153.72      6.80 o 
  11  -7   5      676.56      680.47     17.80 o 
 -10  -6   5       77.21       73.40      5.18 o 
  -9  -6   5      137.41      135.30      5.12 o 
  -8  -6   5      668.51      682.31     13.29 o 
  -7  -6   5     1101.56     1113.48     15.32 o 
  -6  -6   5      234.86      238.66      5.31 o 
  -5  -6   5       11.19       18.00      3.76 o 
  -4  -6   5     1526.63     1502.73     13.42 o 
  -3  -6   5     1894.03     1889.63     18.50 o 
  -2  -6   5      866.34      852.37      7.40 o 
  -1  -6   5      254.93      238.53      2.94 o 
   0  -6   5      353.47      343.42      4.42 o 
   1  -6   5     4953.10     4898.57     30.73 o 
   2  -6   5     2679.68     2797.41     22.28 o 
   3  -6   5        7.15       11.57      1.72 o 
   4  -6   5      789.79      794.69      9.11 o 
   5  -6   5      630.84      620.84     17.00 o 
   6  -6   5     1019.87     1031.04     16.57 o 
   7  -6   5       81.23       93.11      4.66 o 
   8  -6   5      248.38      266.86      8.81 o 
   9  -6   5      305.36      306.54      9.81 o 
  10  -6   5     1505.25     1487.47     32.89 o 
  11  -6   5       62.95       68.64      4.50 o 
 -10  -5   5      151.11      155.03      5.81 o 
  -9  -5   5      971.28      984.73     17.39 o 
  -8  -5   5      861.09      883.73     12.80 o 
  -7  -5   5       42.02       41.52      2.08 o 
  -6  -5   5        1.82        6.27      1.46 o 
  -5  -5   5      968.64      965.19     12.96 o 
  -4  -5   5      913.19      922.68      8.48 o 
  -3  -5   5      185.78      196.08      2.58 o 
  -2  -5   5      160.78      159.75      2.26 o 
  -1  -5   5     4179.18     4037.40     28.93 o 
   0  -5   5     4290.83     4419.47     40.93 o 
   1  -5   5      697.69      658.72      5.61 o 
   2  -5   5      265.04      270.00      2.52 o 
   3  -5   5     2740.60     2771.29     21.57 o 
   4  -5   5     2454.01     2525.23     24.81 o 
   5  -5   5     4244.58     4363.33     72.72 o 
   6  -5   5      118.08      135.45      4.66 o 
   7  -5   5      425.35      431.44     11.70 o 
   8  -5   5     1501.66     1516.27     32.68 o 
   9  -5   5      225.97      221.70      7.79 o 
  10  -5   5      133.63      128.72      5.81 o 
  11  -5   5      321.91      305.78      9.95 o 
 -10  -4   5      788.58      774.53     14.46 o 
  -9  -4   5      561.91      548.04     10.99 o 
  -8  -4   5       25.76       23.70      1.81 o 
  -7  -4   5      421.89      423.71      7.13 o 
  -6  -4   5     3289.81     3267.34     37.53 o 
  -5  -4   5     3186.68     3106.81     29.58 o 
  -4  -4   5      442.38      460.21      8.45 o 
  -3  -4   5      125.21      130.37      2.99 o 
  -2  -4   5     4393.68     4426.91     33.32 o 
  -1  -4   5     1894.08     1736.52     11.91 o 
   0  -4   5      919.10      927.56      7.35 o 
   1  -4   5      256.69      297.43      2.94 o 
   2  -4   5     1618.28     1535.36     13.66 o 
   3  -4   5     5295.70     5324.04     44.53 o 
   4  -4   5     1721.21     1715.50     17.47 o 
   5  -4   5       14.88       20.48      1.93 o 
   6  -4   5     1378.80     1424.17     30.28 o 
   7  -4   5     1156.25     1142.14     25.19 o 
   8  -4   5     1841.37     1822.71     38.34 o 
   9  -4   5        2.09        4.16      1.64 o 
  10  -4   5        7.78       10.61      2.18 o 
  11  -4   5     1215.45     1188.38     27.32 o 
 -11  -3   5     1128.13     1140.94     26.15 o 
 -10  -3   5      318.26      324.17      7.67 o 
  -9  -3   5       25.94       25.00      1.85 o 
  -8  -3   5      239.90      245.47      5.19 o 
  -7  -3   5     2430.18     2425.85     23.71 o 
  -6  -3   5     1556.98     1564.77     15.87 o 
  -5  -3   5      290.69      297.07      5.99 o 
  -3  -3   5     3335.52     3257.86     27.38 o 
  -2  -3   5     2403.70     2305.01     19.33 o 
  -1  -3   5      807.38      778.26      5.71 o 
   0  -3   5      113.95      101.16      1.37 o 
   1  -3   5     4817.92     4780.81     31.06 o 
   2  -3   5     4122.62     4083.32     33.94 o 
   3  -3   5     2494.86     2590.00     21.60 o 
   4  -3   5      713.30      770.52     12.07 o 
   5  -3   5     1481.57     1445.22     30.37 o 
   6  -3   5     2885.65     2914.47     58.25 o 
   7  -3   5     1863.58     1860.51     38.79 o 
   8  -3   5       63.15       58.97      3.70 o 
   9  -3   5      249.94      256.60      8.61 o 
  10  -3   5      656.54      637.34     16.54 o 
  11  -3   5      735.67      703.56     18.14 o 
 -11  -2   5      249.72      255.94      8.20 o 
 -10  -2   5       13.36       14.61      1.77 o 
  -9  -2   5      754.71      757.52      8.92 o 
  -8  -2   5     1154.48     1145.16     12.25 o 
  -7  -2   5     1442.07     1439.40     14.71 o 
  -6  -2   5      205.91      212.42      3.68 o 
  -5  -2   5      828.86      855.84      8.33 o 
  -3  -2   5     3198.45     3191.75     30.81 o 
  -2  -2   5     3194.59     3391.01     23.77 o 
  -1  -2   5      141.93      132.29      2.05 o 
   0  -2   5     4918.00     4948.14     32.27 o 
   1  -2   5     3947.30     3965.94     28.45 o 
   2  -2   5      764.18      772.94      6.63 o 
   3  -2   5       54.46       60.25      1.62 o 
   4  -2   5     1571.51     1571.17     25.28 o 
   5  -2   5     1901.54     1862.33     38.32 o 
   6  -2   5      977.50      976.83     21.92 o 
   7  -2   5       17.71       20.84      2.47 o 
   8  -2   5      990.91      972.93     22.54 o 
   9  -2   5     1367.23     1300.95     29.17 o 
  10  -2   5      384.86      377.20     11.55 o 
  11  -2   5        2.65        2.24      1.70 o 
 -11  -1   5      126.44      140.54      5.23 o 
 -10  -1   5      646.86      666.12      8.95 o 
  -9  -1   5      928.64      945.55     10.44 o 
  -8  -1   5       19.74       23.49      1.44 o 
  -7  -1   5     1254.45     1227.72     10.65 o 
  -6  -1   5     1648.33     1645.70     13.60 o 
  -5  -1   5     2483.46     2563.86     20.21 o 
  -4  -1   5     4045.09     3864.60     60.75 o 
  -3  -1   5      250.23      275.69      3.60 o 
  -2  -1   5     4760.84     4829.09     31.45 o 
  -1  -1   5     5937.01     6174.82     43.91 o 
   0  -1   5       83.49       47.50      0.79 o 
   1  -1   5      915.11      946.20      7.48 o 
   2  -1   5      791.65      834.39      6.37 o 
   3  -1   5     4357.01     4457.63     41.81 o 
   4  -1   5     4710.02     4717.21     65.26 o 
   5  -1   5      660.14      650.39     15.68 o 
   6  -1   5      207.72      214.62      7.26 o 
   7  -1   5     1400.66     1397.09     30.56 o 
   8  -1   5     1600.00     1594.66     34.73 o 
   9  -1   5      723.78      705.98     18.10 o 
  10  -1   5        6.67        6.39      1.96 o 
  11  -1   5      218.86      221.26      8.66 o 
 -11   0   5      367.60      391.80      6.50 o 
 -10   0   5      659.14      665.87      7.24 o 
  -9   0   5      802.68      824.44      7.86 o 
  -8   0   5       64.41       67.60      1.99 o 
  -7   0   5     2503.83     2477.52     19.81 o 
  -6   0   5     5542.25     5511.42     47.14 o 
  -5   0   5        5.40       10.04      1.17 o 
  -4   0   5      108.28       83.37      3.08 o 
  -3   0   5     2358.80     2248.08     25.74 o 
  -2   0   5     3239.56     3088.91     43.16 o 
  -1   0   5     7066.67     6970.83     58.00 o 
   0   0   5     3706.87     3907.80     27.79 o 
   1   0   5     1072.87     1050.74      7.39 o 
   2   0   5     5097.51     5079.89     38.99 o 
   3   0   5     4608.72     4691.81     43.64 o 
   4   0   5      104.60      100.45      4.13 o 
   5   0   5       49.41       49.02      3.26 o 
   6   0   5     1028.22     1086.83     24.65 o 
   7   0   5     3243.96     3303.17     66.81 o 
   8   0   5      391.07      373.11     11.50 o 
   9   0   5       20.79       22.79      3.04 o 
  10   0   5      388.53      387.40     12.48 o 
  11   0   5      732.79      690.54     18.91 o 
 -11   1   5      752.15      774.30     11.24 o 
 -10   1   5      207.71      211.29      2.94 o 
  -9   1   5      180.74      186.47      3.28 o 
  -8   1   5     1178.60     1195.87     12.18 o 
  -7   1   5      957.62      912.71      9.61 o 
  -6   1   5     1065.56     1056.08     10.65 o 
  -5   1   5      314.62      346.91      4.96 o 
  -3   1   5     6261.70     5987.10     56.80 o 
  -2   1   5     4560.92     4606.99     35.27 o 
  -1   1   5        5.49       12.15      0.66 o 
   0   1   5      889.54      825.39      9.49 o 
   1   1   5     2428.26     2352.21     14.83 o 
   2   1   5     2750.84     2799.00     20.08 o 
   3   1   5      370.51      372.79      4.01 o 
   4   1   5     1107.37     1126.34     17.46 o 
   5   1   5     1003.64      951.81     22.21 o 
   6   1   5     4837.67     4914.68     97.11 o 
   7   1   5       36.12       44.11      3.61 o 
   8   1   5       37.62       33.78      3.30 o 
   9   1   5      348.70      339.06     11.47 o 
  10   1   5     1610.93     1521.85     35.36 o 
 -11   2   5       38.59       44.18      1.69 o 
 -10   2   5        5.20        6.69      0.87 o 
  -9   2   5      506.18      536.54      6.72 o 
  -8   2   5      584.32      580.97      7.00 o 
  -7   2   5      352.22      355.29      4.83 o 
  -6   2   5       16.39       14.42      1.98 o 
  -5   2   5     2948.56     2981.86     42.00 o 
  -3   2   5      391.62      353.60      8.98 o 
  -2   2   5       67.14       88.91      1.48 o 
  -1   2   5     3569.28     3730.43     26.56 o 
   0   2   5     5307.45     5403.16     33.47 o 
   1   2   5     5310.40     5365.08     37.12 o 
   2   2   5      131.28      123.18      1.44 o 
   3   2   5       20.01       15.54      1.65 o 
   4   2   5     3104.81     3204.09     35.47 o 
   5   2   5      521.02      538.19     10.56 o 
   6   2   5      390.13      387.75     11.89 o 
   7   2   5      445.21      478.08     14.14 o 
   8   2   5      710.53      686.57     18.80 o 
   9   2   5     1063.35     1038.55     26.03 o 
  10   2   5       66.48       63.54      5.13 o 
 -11   3   5       11.05       14.43      1.19 o 
 -10   3   5     1065.41     1068.18     11.66 o 
  -9   3   5     1227.48     1226.40     12.88 o 
  -8   3   5      600.99      578.46      7.11 o 
  -7   3   5      119.53      121.20      4.35 o 
  -6   3   5     2982.88     2973.07     43.98 o 
  -5   3   5     1164.30     1191.57     19.10 o 
  -3   3   5      162.50      172.78      4.09 o 
  -2   3   5     1797.22     1796.37     15.68 o 
  -1   3   5     4814.24     4889.15     34.76 o 
   0   3   5     1366.90     1305.90      8.79 o 
   1   3   5      103.77      119.35      1.88 o 
   2   3   5     1504.21     1506.54     11.54 o 
   3   3   5     3047.56     3148.14     24.67 o 
   4   3   5     2236.93     2293.20     26.23 o 
   5   3   5       23.36       16.02      4.14 o 
   6   3   5      103.00      106.54      5.71 o 
   7   3   5     2049.83     1962.11     43.39 o 
   8   3   5      681.01      653.89     18.67 o 
   9   3   5      209.01      197.50      9.06 o 
  10   3   5      107.90      111.81      6.86 o 
 -11   4   5     1886.68     1920.26     19.21 o 
 -10   4   5      419.89      417.07      6.02 o 
  -9   4   5        6.69        5.75      1.82 o 
  -8   4   5      175.39      179.07      5.28 o 
  -7   4   5      724.14      716.33     13.74 o 
  -6   4   5      406.05      388.69      6.65 o 
  -5   4   5     1276.75     1328.27     16.95 o 
  -4   4   5       25.72       31.71      1.62 o 
  -3   4   5     3188.38     3128.65     35.54 o 
  -2   4   5     2585.45     2514.57     21.69 o 
  -1   4   5     2566.41     2603.04     19.98 o 
   0   4   5      655.66      717.71      5.70 o 
   1   4   5     2618.78     2637.55     17.56 o 
   2   4   5     3664.30     3688.07     28.96 o 
   3   4   5     4201.69     4215.94     32.80 o 
   4   4   5      217.46      203.36      4.13 o 
   5   4   5      354.45      353.57      8.08 o 
   6   4   5      963.90      981.12     24.72 o 
   7   4   5     1030.66     1025.34     26.11 o 
   8   4   5      111.90      102.00      6.44 o 
   9   4   5      136.96      143.77      8.01 o 
 -11   5   5      406.96      422.47      7.79 o 
 -10   5   5        0.37        2.25      0.82 o 
  -9   5   5       54.54       55.86      2.91 o 
  -8   5   5     1331.86     1358.30     23.08 o 
  -7   5   5     2753.79     2683.82     32.19 o 
  -6   5   5     1035.04      984.71     13.68 o 
  -5   5   5      674.93      641.32      9.70 o 
  -4   5   5      772.45      786.03     11.22 o 
  -3   5   5     1071.04     1043.71     14.06 o 
  -2   5   5      917.33      934.54      9.10 o 
  -1   5   5       55.32       59.64      2.27 o 
   0   5   5      900.38      896.73      7.00 o 
   1   5   5     2046.84     2022.82     14.97 o 
   2   5   5     1327.61     1361.60     12.42 o 
   3   5   5      260.77      244.47      4.12 o 
   4   5   5      704.04      730.83      8.79 o 
   5   5   5     1512.24     1496.91     24.31 o 
   6   5   5     1036.05     1049.19     18.56 o 
   7   5   5       87.10       83.09      5.82 o 
   8   5   5       22.41       26.04      4.15 o 
   9   5   5      730.72      714.59     21.56 o 
 -10   6   5      825.78      864.33     14.33 o 
  -9   6   5      371.65      360.13      9.65 o 
  -8   6   5      616.82      620.58     10.17 o 
  -7   6   5       19.95       18.69      1.70 o 
  -6   6   5      244.47      243.84      5.34 o 
  -5   6   5      997.65      988.03     13.91 o 
  -4   6   5     1615.73     1592.54     20.74 o 
  -3   6   5      740.57      715.38      9.04 o 
  -2   6   5      434.69      416.91      5.60 o 
  -1   6   5     1830.74     1825.50     13.91 o 
   0   6   5     1064.92     1116.98      9.05 o 
   1   6   5       40.41       50.76      1.33 o 
   2   6   5        7.40       10.19      0.90 o 
   3   6   5      970.51     1021.60      9.44 o 
   4   6   5     2000.49     1985.71     20.63 o 
   5   6   5      856.02      843.49     15.87 o 
   6   6   5       19.07       18.77      2.46 o 
   7   6   5      215.22      208.94      6.85 o 
   8   6   5     1157.52     1127.11     29.99 o 
 -10   7   5      575.36      622.34     20.62 o 
  -9   7   5      101.78       88.55      4.75 o 
  -8   7   5       11.91       12.26      1.58 o 
  -7   7   5      846.24      818.70     12.60 o 
  -6   7   5     2107.35     2059.44     26.05 o 
  -5   7   5      507.59      516.56      8.89 o 
  -4   7   5      204.79      206.06      4.89 o 
  -3   7   5       91.36       91.63      2.63 o 
  -2   7   5      911.52      928.90     10.68 o 
  -1   7   5     1647.94     1703.45     15.95 o 
   0   7   5      478.16      461.37      4.73 o 
   1   7   5      176.23      175.41      3.20 o 
   2   7   5     2155.15     2074.91     19.11 o 
   3   7   5     1503.40     1493.70     16.17 o 
   4   7   5        8.29       14.95      3.17 o 
   5   7   5        0.32       -0.33      2.05 o 
   6   7   5     1001.80      998.89     18.84 o 
   7   7   5      991.11      975.15     18.87 o 
  -9   8   5       60.06       65.58      3.63 o 
  -8   8   5      431.79      442.75      8.64 o 
  -7   8   5      200.66      184.35      5.03 o 
  -6   8   5      693.19      687.54     11.33 o 
  -5   8   5      193.19      183.63      4.92 o 
  -4   8   5      469.31      456.88      8.38 o 
  -3   8   5     2206.96     2125.22     22.92 o 
  -2   8   5      987.88      981.58     11.39 o 
  -1   8   5      621.53      624.22      7.28 o 
   0   8   5      893.63      878.58      7.79 o 
   1   8   5      524.53      522.24      5.78 o 
   2   8   5     1253.47     1270.30     12.76 o 
   3   8   5      133.03      128.07      3.91 o 
   4   8   5       12.62       12.51      1.41 o 
   5   8   5      395.96      409.82     14.40 o 
   6   8   5      731.71      707.53     21.02 o 
  -9   9   5      418.66      428.16     13.58 o 
  -8   9   5      384.74      392.69      9.89 o 
  -7   9   5      284.55      267.98     11.09 o 
  -6   9   5       48.55       59.21      4.78 o 
  -5   9   5      987.16      978.80     14.91 o 
  -4   9   5      397.66      397.63      6.74 o 
  -3   9   5      789.00      798.84     10.77 o 
  -2   9   5      103.05      108.37      2.67 o 
  -1   9   5      112.58      113.28      2.66 o 
   0   9   5      730.21      755.01      8.41 o 
   1   9   5      448.76      442.67      5.32 o 
   2   9   5      517.03      513.04      6.53 o 
   3   9   5       92.66       87.53      3.09 o 
   4   9   5      146.21      140.96      3.94 o 
   5   9   5      602.38      595.73     18.69 o 
  -8  10   5      263.14      263.53     10.58 o 
  -7  10   5       24.38       29.83      3.13 o 
  -6  10   5      163.10      160.84      5.03 o 
  -5  10   5      551.88      560.28     10.41 o 
  -4  10   5      171.46      168.23      5.16 o 
  -3  10   5       21.36       21.17      3.52 o 
  -2  10   5       67.57       71.67      3.18 o 
  -1  10   5      611.04      604.76      7.49 o 
   0  10   5      662.31      670.23      7.90 o 
   1  10   5        5.60        6.91      0.94 o 
   2  10   5       28.98       30.79      1.95 o 
   3  10   5      846.12      851.84     15.61 o 
   4  10   5      801.43      801.93     11.63 o 
  -6  11   5      339.40      334.60      9.46 o 
  -5  11   5      315.76      326.78     10.36 o 
  -4  11   5        3.24        5.92      1.52 o 
  -3  11   5      160.13      166.79      5.07 o 
  -2  11   5     1411.29     1419.73     19.98 o 
  -1  11   5      621.06      630.64      8.65 o 
   0  11   5        0.14        1.03      0.85 o 
   1  11   5      130.86      129.59      3.02 o 
   2  11   5      572.23      578.01      9.38 o 
  -4  12   5      460.57      450.49     11.22 o 
  -3  12   5      128.46      130.26     11.11 o 
  -2  12   5      162.83      170.23      8.65 o 
  -1  12   5        0.09        1.34      1.06 o 
   0  12   5       74.20       69.78      2.52 o 
  -1 -14   6       86.60       90.76      2.57 o 
   0 -14   6      243.60      251.19      4.36 o 
   1 -14   6      161.80      159.17      3.87 o 
   2 -14   6       26.89       25.41      1.81 o 
   3 -14   6        2.58        5.67      2.00 o 
   4 -14   6      251.71      245.99      7.89 o 
   5 -14   6       77.47       83.89      6.48 o 
  -3 -13   6        6.59        6.92      1.07 o 
  -2 -13   6       99.41       94.04      2.56 o 
  -1 -13   6      356.37      351.30      4.87 o 
   0 -13   6      280.49      267.35      5.56 o 
   1 -13   6      241.76      244.95      6.23 o 
   2 -13   6       29.18       29.15      2.12 o 
   3 -13   6      219.22      224.90      5.95 o 
   4 -13   6      754.72      741.08     12.42 o 
   5 -13   6      127.67      121.60      4.37 o 
   6 -13   6       28.67       22.82      2.93 o 
  -5 -12   6      253.06      254.14      7.82 o 
  -4 -12   6      114.60      122.77      3.61 o 
  -3 -12   6      235.53      239.71      3.70 o 
  -2 -12   6       24.09       21.74      1.36 o 
  -1 -12   6     1125.81     1147.60     11.09 o 
   0 -12   6       66.87       68.96      2.42 o 
   1 -12   6       91.20       91.13      2.53 o 
   2 -12   6      429.04      420.43      5.82 o 
   3 -12   6      362.59      354.82      7.44 o 
   4 -12   6      149.24      162.35      4.26 o 
   5 -12   6      229.27      230.34      5.85 o 
   6 -12   6      217.73      211.81      6.97 o 
   7 -12   6      400.03      402.92     10.27 o 
   8 -12   6       69.26       78.77      4.36 o 
  -6 -11   6      288.61      292.70     11.63 o 
  -5 -11   6       53.37       50.26      3.05 o 
  -4 -11   6      365.25      350.05      5.70 o 
  -3 -11   6      551.80      554.89      6.14 o 
  -2 -11   6      527.02      532.82      6.03 o 
  -1 -11   6       14.05       16.55      1.17 o 
   0 -11   6      567.98      579.76      6.49 o 
   1 -11   6      517.97      497.21      7.27 o 
   2 -11   6      516.32      500.18      6.39 o 
   3 -11   6       14.22       15.53      1.13 o 
   4 -11   6       72.47       77.65      4.18 o 
   5 -11   6      503.93      515.41      9.14 o 
   6 -11   6      327.42      314.26      8.37 o 
   7 -11   6      209.94      209.77      6.71 o 
   8 -11   6       16.21       21.36      3.60 o 
  -7 -10   6       84.04       93.86      6.55 o 
  -6 -10   6      113.59      121.14      3.62 o 
  -5 -10   6      327.23      334.37      4.55 o 
  -4 -10   6     1069.93     1051.82     10.96 o 
  -3 -10   6      611.05      596.36      6.27 o 
  -2 -10   6        2.19        2.92      0.79 o 
  -1 -10   6      631.09      601.06      6.48 o 
   0 -10   6      924.46      907.14      8.84 o 
   1 -10   6      567.52      572.04      6.18 o 
   2 -10   6      268.02      275.91      3.86 o 
   3 -10   6       10.37       11.45      0.99 o 
   4 -10   6      938.27      951.34     11.84 o 
   5 -10   6      623.45      623.68     12.55 o 
   6 -10   6      131.12      138.53      5.08 o 
   7 -10   6      223.68      218.25      6.59 o 
   8 -10   6      695.65      680.00     18.95 o 
   9 -10   6      649.88      630.56     18.07 o 
  -8  -9   6      387.73      414.12     14.59 o 
  -7  -9   6        1.86        3.21      1.63 o 
  -6  -9   6      563.34      553.38      9.82 o 
  -5  -9   6      660.11      630.36     10.54 o 
  -4  -9   6       51.36       57.08      2.01 o 
  -3  -9   6      185.99      176.86      2.56 o 
  -2  -9   6      177.00      188.31      2.63 o 
  -1  -9   6     1906.94     1899.30     14.81 o 
   0  -9   6     1355.44     1338.14     11.91 o 
   1  -9   6      154.95      167.72      2.70 o 
   2  -9   6      411.96      466.41      5.28 o 
   3  -9   6     2911.41     2787.40     24.96 o 
   4  -9   6      775.92      779.91      9.88 o 
   5  -9   6      127.51      131.77      8.71 o 
   6  -9   6       56.98       54.31      3.62 o 
   7  -9   6      508.71      523.23     15.71 o 
   8  -9   6      290.57      300.21     10.72 o 
   9  -9   6      221.95      240.06      9.48 o 
  10  -9   6      105.75      106.00      6.13 o 
  -8  -8   6      146.59      145.89      5.66 o 
  -7  -8   6      276.88      287.55      6.46 o 
  -6  -8   6      429.26      420.03      7.95 o 
  -5  -8   6      490.77      488.36      8.74 o 
  -4  -8   6        2.58        3.76      0.79 o 
  -3  -8   6      413.95      416.29      4.56 o 
  -2  -8   6     2767.72     2728.60     22.02 o 
  -1  -8   6     1194.44     1209.96     10.81 o 
   0  -8   6      706.07      683.43      6.20 o 
   1  -8   6      711.93      713.10      6.48 o 
   2  -8   6     1292.74     1349.23     11.34 o 
   3  -8   6     1212.10     1151.54     11.28 o 
   4  -8   6       11.41       22.71      1.92 o 
   5  -8   6        3.90        7.44      1.43 o 
   6  -8   6      934.28      917.09     15.91 o 
   7  -8   6      393.41      373.84     11.75 o 
   8  -8   6      124.16      120.19      6.14 o 
   9  -8   6       80.71       78.05      5.12 o 
  10  -8   6      356.13      366.59     12.06 o 
  -9  -7   6       59.26       71.72      3.97 o 
  -8  -7   6      777.25      758.52     14.85 o 
  -7  -7   6     1016.14     1022.16     14.76 o 
  -6  -7   6      555.93      553.11     12.95 o 
  -5  -7   6      219.21      219.72      5.02 o 
  -4  -7   6      802.50      791.77      8.37 o 
  -3  -7   6      899.04      884.78      8.24 o 
  -2  -7   6        5.13        7.57      1.24 o 
  -1  -7   6      151.65      154.05      2.41 o 
   0  -7   6      881.14      879.33      7.57 o 
   1  -7   6     1700.84     1704.96     12.26 o 
   2  -7   6     1466.72     1431.01     11.22 o 
   3  -7   6        0.08        1.27      0.48 o 
   4  -7   6     1808.58     1780.52     24.31 o 
   5  -7   6     1837.96     1820.38     27.38 o 
   6  -7   6     1933.88     1938.48     29.09 o 
   7  -7   6      310.00      302.37      9.94 o 
   8  -7   6      252.92      259.27      9.16 o 
   9  -7   6      784.69      777.01     19.88 o 
  10  -7   6      339.86      348.91     11.43 o 
 -10  -6   6      216.75      228.48      9.42 o 
  -9  -6   6      541.63      539.98     11.67 o 
  -8  -6   6     1174.55     1178.14     16.46 o 
  -7  -6   6       56.53       56.65      2.53 o 
  -6  -6   6      213.03      229.99      5.10 o 
  -5  -6   6     1859.24     1787.05     22.23 o 
  -4  -6   6     2270.50     2285.21     19.62 o 
  -3  -6   6      872.99      839.19      8.49 o 
  -2  -6   6       18.99       21.15      0.82 o 
  -1  -6   6      798.06      811.95      7.39 o 
   0  -6   6     5111.48     5076.24     39.12 o 
   1  -6   6      534.21      528.15      5.73 o 
   2  -6   6        4.90        8.66      0.85 o 
   3  -6   6     1837.34     1870.13     20.15 o 
   4  -6   6     2347.25     2335.80     23.45 o 
   5  -6   6     1315.57     1313.76     20.31 o 
   6  -6   6       40.87       41.95      3.38 o 
   7  -6   6      943.75      983.46     23.20 o 
   8  -6   6      851.81      824.74     20.34 o 
   9  -6   6      414.34      412.74     12.41 o 
  10  -6   6      271.68      293.76     10.17 o 
  11  -6   6       78.71       83.63      5.21 o 
 -10  -5   6      923.90      935.51     17.19 o 
  -9  -5   6      471.27      465.34     10.26 o 
  -8  -5   6        3.78        4.21      1.14 o 
  -7  -5   6      498.78      473.39      9.18 o 
  -6  -5   6      531.97      537.71      8.58 o 
  -5  -5   6     3360.39     3191.78     36.90 o 
  -4  -5   6      418.23      455.86      4.79 o 
  -3  -5   6       38.69       43.47      1.24 o 
  -2  -5   6     1597.81     1610.70     14.47 o 
  -1  -5   6     4222.29     4118.71     35.19 o 
   0  -5   6      696.21      697.24      6.41 o 
   1  -5   6      581.35      596.82      5.26 o 
   2  -5   6     1143.19     1150.82     10.84 o 
   3  -5   6     2253.92     2144.94     17.06 o 
   4  -5   6     1177.06     1187.49     14.81 o 
   5  -5   6      104.88      110.06      3.42 o 
   6  -5   6     1145.44     1162.10     26.00 o 
   7  -5   6      907.66      910.43     21.48 o 
   8  -5   6     1629.96     1569.03     34.24 o 
   9  -5   6      131.52      129.30      6.06 o 
  10  -5   6      119.17      122.06      6.03 o 
  11  -5   6      510.70      508.17     14.62 o 
 -10  -4   6      110.12      111.65      4.43 o 
  -9  -4   6       14.74       17.77      1.78 o 
  -8  -4   6       82.56       87.10      2.98 o 
  -7  -4   6     1139.36     1134.05     12.55 o 
  -6  -4   6     2484.67     2443.19     27.25 o 
  -5  -4   6       49.44       53.45      1.71 o 
  -4  -4   6     2014.47     1947.51     22.04 o 
  -3  -4   6     2721.40     2754.21     28.38 o 
  -2  -4   6     3665.09     3650.71     27.59 o 
  -1  -4   6      334.37      339.22      3.06 o 
   0  -4   6        0.86        3.45      0.67 o 
   1  -4   6     1219.60     1226.04      8.89 o 
   2  -4   6     3635.76     3736.03     31.58 o 
   3  -4   6      695.03      707.59      5.68 o 
   4  -4   6       73.25       89.80      7.35 o 
   5  -4   6     1610.32     1621.90     34.35 o 
   6  -4   6      866.68      872.64     20.40 o 
   7  -4   6     1051.42     1041.06     23.87 o 
   8  -4   6       15.38       16.74      2.56 o 
   9  -4   6     1045.83     1007.36     23.87 o 
  10  -4   6      839.32      833.75     20.85 o 
  11  -4   6      361.33      357.90     11.61 o 
 -11  -3   6      545.21      585.01     15.52 o 
 -10  -3   6       19.44       21.89      2.23 o 
  -9  -3   6      884.41      891.43     10.53 o 
  -8  -3   6     1577.45     1542.51     16.22 o 
  -7  -3   6      258.02      262.38      4.19 o 
  -6  -3   6       26.74       28.82      1.34 o 
  -5  -3   6      182.46      214.78      5.28 o 
  -3  -3   6     2950.20     2943.87     32.04 o 
  -2  -3   6     1036.14     1099.59      8.41 o 
  -1  -3   6      808.13      825.48      6.12 o 
   0  -3   6     6119.58     6027.70     39.48 o 
   1  -3   6     2305.83     2320.41     15.39 o 
   2  -3   6      312.18      309.82      3.57 o 
   3  -3   6      119.11      123.48      2.68 o 
   4  -3   6     2732.84     2783.78     39.16 o 
   5  -3   6     4170.00     4347.03     85.49 o 
   6  -3   6      371.90      388.51     11.02 o 
   7  -3   6        6.71        9.52      1.99 o 
   8  -3   6     1617.45     1586.51     34.65 o 
   9  -3   6      860.38      819.30     20.37 o 
  10  -3   6      277.35      269.63      9.62 o 
  11  -3   6       82.94       81.48      5.12 o 
 -11  -2   6       56.38       62.60      3.17 o 
 -10  -2   6      319.13      336.04      5.21 o 
  -9  -2   6      642.51      652.34      8.12 o 
  -8  -2   6      441.72      450.71      6.03 o 
  -7  -2   6       96.29       95.06      2.49 o 
  -6  -2   6      995.75      979.62     10.41 o 
  -5  -2   6     5963.64     5913.48     48.85 o 
  -3  -2   6      221.02      288.31      3.47 o 
  -2  -2   6      888.52      845.67      6.70 o 
  -1  -2   6     7815.01     7874.35     51.68 o 
   0  -2   6     1975.82     1757.06     21.98 o 
   1  -2   6     4312.81     4385.04     54.27 o 
   2  -2   6      295.92      320.63      3.22 o 
   3  -2   6     5624.38     5644.45     46.82 o 
   4  -2   6     2229.73     2173.53     31.14 o 
   5  -2   6      797.43      784.40     18.55 o 
   6  -2   6      149.75      151.14      6.08 o 
   7  -2   6      389.86      394.91     11.54 o 
   8  -2   6      968.67      947.80     22.69 o 
   9  -2   6     1104.16     1040.72     24.84 o 
  10  -2   6        4.81        4.64      1.94 o 
  11  -2   6      335.79      315.40     11.03 o 
 -11  -1   6      432.60      455.00      9.54 o 
 -10  -1   6      942.97      966.19     11.03 o 
  -9  -1   6      615.93      629.49      7.75 o 
  -8  -1   6      161.87      165.06      2.81 o 
  -7  -1   6     1048.53     1040.16      9.45 o 
  -6  -1   6     1715.38     1712.16     14.31 o 
  -5  -1   6     1274.38     1258.50     10.82 o 
  -3  -1   6      204.42      187.85      2.89 o 
  -2  -1   6     6133.71     6013.06     39.33 o 
  -1  -1   6     6864.78     6960.43     43.25 o 
   0  -1   6       70.55       93.19      1.28 o 
   1  -1   6      801.30      822.27      6.02 o 
   2  -1   6     2530.81     2510.79     19.65 o 
   3  -1   6      734.33      697.67      6.70 o 
   4  -1   6      843.28      851.75     26.18 o 
   5  -1   6      134.01      146.55      5.93 o 
   6  -1   6     1090.94     1094.24     25.04 o 
   7  -1   6     2598.05     2504.78     52.06 o 
   8  -1   6      992.05      936.13     22.77 o 
   9  -1   6      312.21      298.12     10.32 o 
  10  -1   6      433.90      444.15     13.74 o 
  11  -1   6      570.70      542.36     16.06 o 
 -11   0   6      329.50      334.29      5.45 o 
 -10   0   6      399.74      405.78      5.20 o 
  -9   0   6       70.18       71.07      1.71 o 
  -8   0   6      393.51      402.72      4.64 o 
  -7   0   6     1343.42     1339.99     11.66 o 
  -6   0   6      357.06      360.29      4.10 o 
  -5   0   6      101.29       97.66      2.04 o 
  -3   0   6     3927.96     3915.17     30.68 o 
  -2   0   6      854.72      794.13      6.35 o 
  -1   0   6      168.91      178.17      1.78 o 
   0   0   6      549.45      531.85      3.82 o 
   1   0   6     4056.71     4054.96     26.55 o 
   2   0   6     7624.00     7746.71     54.88 o 
   3   0   6     1103.47     1154.20     11.95 o 
   4   0   6      574.62      577.50     16.73 o 
   5   0   6     2044.99     2029.25     42.72 o 
   6   0   6     2102.76     2100.53     44.43 o 
   7   0   6       21.00       24.40      3.08 o 
   8   0   6      291.75      296.46     10.31 o 
   9   0   6      408.50      388.53     12.61 o 
  10   0   6      575.78      576.07     16.86 o 
 -11   1   6       13.58       18.43      1.08 o 
 -10   1   6        9.02       11.51      1.38 o 
  -9   1   6     1143.07     1172.47     10.72 o 
  -8   1   6     1727.31     1672.59     16.41 o 
  -7   1   6      284.91      281.22      4.23 o 
  -6   1   6        1.14        4.17      0.93 o 
  -5   1   6     1077.94     1075.95     10.86 o 
  -3   1   6      183.30      186.25      2.73 o 
  -2   1   6       33.72       26.03      0.93 o 
  -1   1   6     1509.88     1523.75     10.02 o 
   0   1   6     9085.00     9081.21     54.03 o 
   1   1   6     2027.01     1980.79     12.98 o 
   2   1   6        1.87        8.66      0.63 o 
   3   1   6      760.55      721.70      7.97 o 
   4   1   6     3587.14     3638.24     40.16 o 
   5   1   6      957.65      969.47     16.01 o 
   6   1   6      290.93      266.94      9.36 o 
   7   1   6      131.98      151.70      6.96 o 
   8   1   6      644.26      638.82     17.88 o 
   9   1   6     1381.00     1304.89     31.24 o 
  10   1   6      185.76      186.79      8.69 o 
 -11   2   6       66.00       70.62      1.77 o 
 -10   2   6     1467.93     1466.56     13.14 o 
  -9   2   6     1738.23     1712.46     17.04 o 
  -8   2   6       23.48       23.02      1.33 o 
  -7   2   6       19.31       25.57      2.20 o 
  -6   2   6     1237.15     1225.37     13.84 o 
  -5   2   6     1791.75     1778.95     18.80 o 
  -4   2   6      197.00      193.51      4.19 o 
  -3   2   6      181.50      203.94      3.32 o 
  -2   2   6     2629.88     2601.29     20.43 o 
  -1   2   6     4457.20     4275.92     28.10 o 
   0   2   6     1496.93     1497.80     10.05 o 
   1   2   6      175.20      198.64      2.53 o 
   2   2   6     2522.39     2558.65     20.34 o 
   3   2   6     2729.63     2687.17     23.34 o 
   4   2   6     3819.24     3855.00     53.96 o 
   5   2   6      686.20      638.69     13.58 o 
   6   2   6       96.35       97.14      5.49 o 
   7   2   6     1096.41     1104.28     26.91 o 
   8   2   6     1129.56     1075.61     26.90 o 
   9   2   6      302.09      290.56     11.30 o 
  10   2   6      208.52      204.78      9.38 o 
 -11   3   6      432.10      441.25      7.81 o 
 -10   3   6      199.48      208.87      4.44 o 
  -9   3   6       16.72       14.94      1.23 o 
  -8   3   6       95.99       93.95      2.44 o 
  -7   3   6     1357.90     1354.97     15.41 o 
  -6   3   6     3569.82     3398.08     34.12 o 
  -5   3   6     1487.10     1493.22     18.77 o 
  -4   3   6       93.91      103.50      2.89 o 
  -3   3   6     2410.11     2407.38     26.73 o 
  -2   3   6     1288.02     1264.43     11.08 o 
  -1   3   6      279.46      280.98      2.98 o 
   0   3   6      196.15      219.46      3.05 o 
   1   3   6     1480.24     1514.22     11.59 o 
   2   3   6      677.51      649.34      6.27 o 
   3   3   6     3105.11     3144.75     27.23 o 
   4   3   6       22.70       23.72      2.62 o 
   5   3   6     2415.25     2405.36     35.91 o 
   6   3   6      900.85      894.75     23.08 o 
   7   3   6     1231.99     1194.87     29.33 o 
   8   3   6      113.86      107.98      6.53 o 
   9   3   6      232.25      234.94     10.27 o 
 -11   4   6      516.18      529.89      9.13 o 
 -10   4   6       46.15       46.21      2.04 o 
  -9   4   6      494.53      475.68      7.11 o 
  -8   4   6     1322.31     1286.41     15.20 o 
  -7   4   6      653.56      672.12     13.66 o 
  -6   4   6       76.03       59.09      3.24 o 
  -5   4   6      628.55      590.22     11.61 o 
  -4   4   6      429.62      450.83      9.36 o 
  -3   4   6     2254.65     2227.38     26.23 o 
  -2   4   6     1658.02     1705.68     14.26 o 
  -1   4   6       53.04       63.65      1.24 o 
   0   4   6     1977.56     1951.88     13.62 o 
   1   4   6     3372.63     3502.67     25.07 o 
   2   4   6      282.20      300.31      4.53 o 
   3   4   6      482.15      487.74      5.60 o 
   4   4   6     1211.88     1255.07     13.64 o 
   5   4   6     1452.15     1398.61     22.97 o 
   6   4   6      980.25      975.85     21.50 o 
   7   4   6       67.50       61.72      5.14 o 
   8   4   6      135.57      127.15      7.37 o 
   9   4   6      737.96      691.61     20.78 o 
 -10   5   6      172.12      181.09      3.89 o 
  -9   5   6      522.21      524.14      8.09 o 
  -8   5   6      442.92      422.94     10.35 o 
  -7   5   6        2.01        2.62      1.27 o 
  -6   5   6      192.98      212.67      6.41 o 
  -5   5   6     4593.10     4358.52     61.12 o 
  -4   5   6     2107.13     2159.80     32.35 o 
  -3   5   6      386.86      363.76      8.64 o 
  -2   5   6      363.55      369.86      5.06 o 
  -1   5   6     1461.24     1487.05     10.74 o 
   0   5   6     2004.69     2039.88     14.31 o 
   1   5   6      585.32      626.63      6.29 o 
   2   5   6       74.70       62.59      2.16 o 
   3   5   6      400.64      397.77      4.98 o 
   4   5   6     1988.82     1988.74     20.63 o 
   5   5   6      455.44      464.50     10.43 o 
   6   5   6       37.56       42.23      3.33 o 
   7   5   6      355.27      371.05     13.80 o 
   8   5   6     1624.58     1637.73     39.81 o 
 -10   6   6      727.34      728.39     12.01 o 
  -9   6   6      369.54      372.07     10.92 o 
  -8   6   6        4.17        6.84      2.07 o 
  -7   6   6      137.57      132.16      5.30 o 
  -6   6   6     1068.36     1048.65     18.89 o 
  -5   6   6      462.69      440.37     12.12 o 
  -4   6   6      107.83      112.94      4.39 o 
  -3   6   6       11.35       12.71      1.41 o 
  -2   6   6     3234.82     3119.28     30.63 o 
  -1   6   6     1865.45     1838.56     15.62 o 
   0   6   6      469.16      481.89      4.81 o 
   1   6   6        8.63       10.39      1.27 o 
   2   6   6     1579.59     1545.16     14.69 o 
   3   6   6     1159.73     1198.79     27.56 o 
   4   6   6      445.52      459.12      7.32 o 
   5   6   6        3.78        4.63      1.71 o 
   6   6   6      361.68      381.24      9.77 o 
   7   6   6     1022.90     1000.04     19.15 o 
   8   6   6      252.15      244.22     11.53 o 
  -9   7   6      144.70      142.94      6.10 o 
  -8   7   6      555.58      552.06     12.95 o 
  -7   7   6      723.48      712.29     14.94 o 
  -6   7   6      309.89      294.31      8.31 o 
  -5   7   6      123.36      124.34      5.02 o 
  -4   7   6      926.59      884.47     36.50 o 
  -3   7   6     1740.93     1706.91     21.78 o 
  -2   7   6      190.32      202.23      3.65 o 
  -1   7   6      821.31      844.98      9.04 o 
   0   7   6      172.02      172.84      2.59 o 
   1   7   6      889.59      917.73      8.68 o 
   2   7   6     1403.45     1394.34     13.66 o 
   3   7   6      456.26      442.72      7.41 o 
   4   7   6       16.90       17.58      1.54 o 
   5   7   6      591.30      580.87     17.87 o 
   6   7   6      160.12      163.25      8.78 o 
   7   7   6      305.41      300.52     12.59 o 
  -9   8   6      505.39      534.41     18.96 o 
  -8   8   6      467.64      459.51     11.85 o 
  -7   8   6      181.00      185.21      6.81 o 
  -6   8   6       53.97       58.51      3.99 o 
  -5   8   6      217.02      217.03     10.19 o 
  -4   8   6      826.32      831.08     16.05 o 
  -3   8   6      514.85      528.67     18.08 o 
  -2   8   6       16.42       18.72      1.30 o 
  -1   8   6      344.94      350.43      4.95 o 
   0   8   6     1782.29     1760.17     14.83 o 
   1   8   6      381.72      381.32      4.75 o 
   2   8   6       63.92       68.57      2.06 o 
   3   8   6      238.28      241.26      5.90 o 
   4   8   6      222.69      221.82      5.31 o 
   5   8   6     1243.29     1239.80     31.24 o 
   6   8   6      201.95      202.12     10.02 o 
  -8   9   6       51.29       54.62      6.48 o 
  -7   9   6       14.38       15.71      3.61 o 
  -6   9   6      376.89      380.88     10.29 o 
  -5   9   6      662.16      653.74     14.16 o 
  -4   9   6      604.18      622.27     20.88 o 
  -3   9   6       40.95       41.70      3.48 o 
  -2   9   6      141.38      135.72      3.07 o 
  -1   9   6      865.04      872.53      9.68 o 
   0   9   6     1604.70     1620.85     15.38 o 
   1   9   6        5.76        7.65      1.04 o 
   2   9   6        6.62        7.95      1.26 o 
   3   9   6      676.37      671.65     10.33 o 
   4   9   6     1196.23     1213.21     20.62 o 
   5   9   6       20.17       14.59      2.47 o 
  -7  10   6      231.09      240.21     11.68 o 
  -6  10   6      929.89      920.54     26.38 o 
  -5  10   6      148.16      150.12      6.21 o 
  -4  10   6       16.92       22.07      2.24 o 
  -3  10   6      455.70      445.03      8.76 o 
  -2  10   6      492.89      503.28     13.33 o 
  -1  10   6      239.02      245.89      4.64 o 
   0  10   6       34.42       35.67      1.80 o 
   1  10   6      187.44      184.71      4.91 o 
   2  10   6      427.49      434.18      7.72 o 
   3  10   6      468.98      457.51      8.04 o 
  -5  11   6        9.26       10.87      3.25 o 
  -4  11   6      163.36      160.12     12.71 o 
  -3  11   6      264.34      269.04      8.06 o 
  -2  11   6      231.66      232.90     10.01 o 
  -1  11   6       23.85       23.83      1.70 o 
   0  11   6      542.51      545.16      7.07 o 
   1  11   6      620.20      612.67      9.70 o 
  -1 -14   7      138.41      139.76      3.30 o 
   0 -14   7      172.02      185.72      4.16 o 
   1 -14   7      202.00      201.05      4.34 o 
   2 -14   7      103.93      110.25      3.12 o 
   3 -14   7       83.06       76.54      3.84 o 
   4 -14   7      370.01      337.21      9.47 o 
  -3 -13   7      420.86      440.87      5.86 o 
  -2 -13   7      314.35      307.14      4.78 o 
  -1 -13   7      156.73      156.48      3.10 o 
   0 -13   7       68.59       72.21      2.12 o 
   1 -13   7      246.86      257.63      4.53 o 
   2 -13   7      609.72      595.53      7.59 o 
   3 -13   7       22.94       22.56      3.50 o 
   4 -13   7      250.12      260.13      7.92 o 
   5 -13   7      191.76      207.72      5.75 o 
   6 -13   7       78.57       83.58      4.61 o 
  -5 -12   7       95.94       98.01      4.83 o 
  -4 -12   7      341.46      340.11      9.90 o 
  -3 -12   7      308.80      304.14      4.25 o 
  -2 -12   7      379.56      375.80      4.95 o 
  -1 -12   7       69.90       71.77      2.06 o 
   0 -12   7      194.67      192.93      3.34 o 
   1 -12   7      623.69      636.18     10.06 o 
   2 -12   7      299.07      300.31      4.98 o 
   3 -12   7      143.91      138.88      5.34 o 
   4 -12   7       34.19       36.95      2.70 o 
   5 -12   7      673.82      683.51     11.53 o 
   6 -12   7      268.84      273.30     10.00 o 
   7 -12   7       98.96       94.40      4.73 o 
  -6 -11   7      138.46      140.45     10.10 o 
  -5 -11   7      286.56      272.90      7.26 o 
  -4 -11   7      320.45      316.42      6.07 o 
  -3 -11   7      193.50      187.35      3.40 o 
  -2 -11   7        0.81        1.26      0.91 o 
  -1 -11   7      597.78      593.71      6.62 o 
   0 -11   7      285.11      296.27      4.16 o 
   1 -11   7      915.57      911.90      9.03 o 
   2 -11   7      160.20      150.24      3.09 o 
   3 -11   7      157.46      156.93      3.05 o 
   4 -11   7     1098.42     1087.21     15.72 o 
   5 -11   7      682.46      671.76     11.74 o 
   6 -11   7        3.65        4.00      1.96 o 
   7 -11   7       11.33       11.09      2.13 o 
   8 -11   7      100.51       98.09      6.34 o 
  -7 -10   7       94.49       89.16      6.40 o 
  -6 -10   7      280.52      284.74      6.83 o 
  -5 -10   7      342.51      344.98      7.97 o 
  -4 -10   7       91.68       90.72      2.65 o 
  -3 -10   7       73.33       80.35      1.78 o 
  -2 -10   7      329.34      331.76      4.36 o 
  -1 -10   7     1106.67     1106.52     10.40 o 
   0 -10   7      980.15      937.00      9.09 o 
   1 -10   7       40.92       32.66      1.38 o 
   2 -10   7     1233.65     1226.40     12.33 o 
   3 -10   7      461.03      472.33      5.96 o 
   4 -10   7      454.31      451.18      8.46 o 
   5 -10   7       31.65       38.85      2.51 o 
   6 -10   7       13.67       12.56      2.08 o 
   7 -10   7      333.24      339.80     12.02 o 
   8 -10   7      548.16      523.03     16.05 o 
   9 -10   7       41.87       41.73      4.66 o 
  -8  -9   7       49.79       53.16      5.10 o 
  -7  -9   7      647.87      647.00     11.26 o 
  -6  -9   7      573.57      563.65     10.07 o 
  -5  -9   7      927.50      943.26     23.30 o 
  -4  -9   7       75.40       75.47      2.30 o 
  -3  -9   7     1008.73      975.85      8.98 o 
  -2  -9   7      524.88      510.06      6.97 o 
  -1  -9   7       12.90       13.88      1.29 o 
   0  -9   7      240.05      232.04      3.06 o 
   1  -9   7      227.86      230.11      3.71 o 
   2  -9   7      477.46      480.87      5.43 o 
   3  -9   7     1235.16     1193.14     11.92 o 
   4  -9   7      100.01       91.68      3.17 o 
   5  -9   7      694.00      656.79     15.23 o 
   6  -9   7     1731.66     1728.35     27.32 o 
   7  -9   7     1031.53     1021.90     25.36 o 
   8  -9   7       23.25       26.67      3.68 o 
   9  -9   7        4.37        1.44      1.90 o 
  -8  -8   7      720.08      719.25     14.83 o 
  -7  -8   7      538.27      516.58      9.76 o 
  -6  -8   7        1.87        5.05      1.35 o 
  -5  -8   7      246.96      243.69      5.63 o 
  -4  -8   7      958.46      935.26     10.53 o 
  -3  -8   7     1149.33     1139.25     11.37 o 
  -2  -8   7      672.02      690.90      6.82 o 
  -1  -8   7      440.92      425.51      5.25 o 
   0  -8   7     1066.70     1050.52     10.52 o 
   1  -8   7     2326.17     2373.08     16.78 o 
   2  -8   7     1481.82     1443.02     11.53 o 
   3  -8   7       91.49       88.33      1.87 o 
   4  -8   7     1002.49     1002.62     13.78 o 
   5  -8   7     1271.18     1253.54     20.44 o 
   6  -8   7      308.42      322.94      7.71 o 
   7  -8   7      199.64      190.89      7.99 o 
   8  -8   7      175.24      171.57      7.66 o 
   9  -8   7      632.23      624.62     17.58 o 
  10  -8   7      353.21      337.36     11.73 o 
  -9  -7   7      439.79      444.31     14.55 o 
  -8  -7   7      523.47      518.59      9.41 o 
  -7  -7   7       26.29       25.77      2.20 o 
  -6  -7   7      231.64      228.46      5.37 o 
  -5  -7   7      727.49      732.20     11.20 o 
  -4  -7   7     1526.74     1504.99     13.87 o 
  -3  -7   7     2085.22     2026.57     18.61 o 
  -2  -7   7      603.03      584.30      5.43 o 
  -1  -7   7      399.97      400.20      4.50 o 
   0  -7   7     3168.19     3259.67     28.15 o 
   1  -7   7      227.93      229.39      2.85 o 
   2  -7   7       72.10       78.68      1.41 o 
   3  -7   7      639.87      615.79      6.18 o 
   4  -7   7      420.91      419.95      7.00 o 
   5  -7   7     1110.38     1096.80     17.98 o 
   6  -7   7        4.01        8.32      2.13 o 
   7  -7   7      446.27      437.49     13.09 o 
   8  -7   7     1204.40     1162.17     27.57 o 
   9  -7   7      399.98      394.83     12.63 o 
  10  -7   7      229.66      212.60      8.75 o 
  -9  -6   7      129.55      131.01      5.13 o 
  -8  -6   7       27.58       31.56      2.35 o 
  -7  -6   7      155.66      155.89      4.99 o 
  -6  -6   7      480.89      495.80      8.47 o 
  -5  -6   7     1434.31     1400.74     18.28 o 
  -4  -6   7      202.61      202.23      3.52 o 
  -3  -6   7     2584.52     2435.87     21.71 o 
  -2  -6   7     2632.50     2677.86     19.80 o 
  -1  -6   7      679.06      695.48      6.15 o 
   0  -6   7     2216.82     2249.26     16.96 o 
   1  -6   7      806.95      789.41      7.36 o 
   2  -6   7       59.94       57.68      2.73 o 
   3  -6   7     2324.57     2330.51     18.72 o 
   4  -6   7     1476.97     1478.39     18.37 o 
   5  -6   7        0.57        4.32      4.53 o 
   6  -6   7      849.45      844.22     20.77 o 
   7  -6   7      676.66      670.75     17.54 o 
   8  -6   7      479.04      475.91     13.85 o 
   9  -6   7       18.90       20.84      3.10 o 
  10  -6   7      334.44      339.78     11.60 o 
 -10  -5   7      635.61      661.77     18.16 o 
  -9  -5   7        0.04        0.77      1.04 o 
  -8  -5   7      677.42      678.67     10.80 o 
  -7  -5   7     1481.47     1422.80     18.79 o 
  -6  -5   7      962.34      940.49     14.06 o 
  -5  -5   7      227.78      214.40      3.86 o 
  -4  -5   7      583.41      618.86      7.74 o 
  -3  -5   7      300.29      300.19      3.41 o 
  -2  -5   7     1839.56     1851.52     13.69 o 
  -1  -5   7     1526.68     1537.36     12.93 o 
   0  -5   7       35.15       41.21      1.29 o 
   1  -5   7     3615.44     3619.89     26.22 o 
   2  -5   7     4082.09     4208.71     35.92 o 
   3  -5   7      493.89      474.05      6.09 o 
   4  -5   7      199.74      200.59      6.51 o 
   5  -5   7     1375.43     1391.79     30.68 o 
   6  -5   7     1889.44     1872.70     40.01 o 
   7  -5   7      390.88      397.48     11.92 o 
   8  -5   7        1.07       -0.10      1.42 o 
   9  -5   7      377.69      378.72     12.03 o 
  10  -5   7     1452.54     1419.09     32.70 o 
 -10  -4   7       24.79       26.63      2.61 o 
  -9  -4   7      514.51      519.70     10.46 o 
  -8  -4   7      299.41      297.53      4.97 o 
  -7  -4   7      405.81      401.93      5.88 o 
  -6  -4   7      261.07      256.70      4.29 o 
  -5  -4   7      200.84      210.84      3.67 o 
  -4  -4   7     2509.94     2472.41     24.17 o 
  -3  -4   7     4923.89     4740.22     44.14 o 
  -2  -4   7        1.18        2.39      0.54 o 
  -1  -4   7     2770.74     2811.22     20.30 o 
   0  -4   7     5294.26     5316.70     34.83 o 
   1  -4   7     2426.57     2419.06     15.54 o 
   2  -4   7      360.65      364.53      4.93 o 
   3  -4   7       10.10       11.52      0.93 o 
   4  -4   7     1646.43     1643.14     19.71 o 
   5  -4   7     3051.44     3001.98     60.90 o 
   6  -4   7      381.86      380.47     11.30 o 
   7  -4   7      108.96      116.20      5.68 o 
   8  -4   7      687.62      677.45     17.79 o 
   9  -4   7      463.09      443.67     13.37 o 
  10  -4   7      538.03      535.05     15.52 o 
 -10  -3   7      228.06      235.20      5.49 o 
  -9  -3   7     1118.33     1131.44     12.90 o 
  -8  -3   7      837.21      819.56      9.88 o 
  -7  -3   7       15.29       17.23      1.26 o 
  -6  -3   7     1978.01     1924.24     19.48 o 
  -5  -3   7     2156.15     2171.47     21.52 o 
  -4  -3   7     1074.18     1076.03     11.58 o 
  -3  -3   7       45.19       43.14      1.42 o 
  -2  -3   7      528.70      482.74      5.05 o 
  -1  -3   7     1242.99     1237.61      9.54 o 
   0  -3   7     3832.62     3854.82     24.13 o 
   1  -3   7      888.42      873.05      6.62 o 
   2  -3   7      376.59      363.83      3.75 o 
   3  -3   7     2733.89     2776.86     23.87 o 
   4  -3   7      923.03      872.57     21.19 o 
   5  -3   7      474.16      483.36     13.18 o 
   6  -3   7       10.29       12.46      2.32 o 
   7  -3   7     1103.94     1108.20     25.86 o 
   8  -3   7     1183.49     1168.26     27.36 o 
   9  -3   7      611.35      603.18     16.80 o 
  10  -3   7        3.99        0.56      1.68 o 
 -11  -2   7      652.09      673.92     16.94 o 
 -10  -2   7      382.22      380.14      5.80 o 
  -9  -2   7      527.99      526.78      7.11 o 
  -8  -2   7       21.22       27.90      2.53 o 
  -7  -2   7     1096.74     1071.69     10.77 o 
  -6  -2   7      318.60      338.18      4.47 o 
  -5  -2   7     1422.54     1444.21     13.46 o 
  -4  -2   7      145.32      142.62      3.30 o 
  -3  -2   7     1979.09     1960.24     17.25 o 
  -2  -2   7     1711.74     1710.50     11.87 o 
  -1  -2   7     2176.77     2158.95     14.77 o 
   0  -2   7        0.75        3.93      0.40 o 
   1  -2   7     1579.22     1629.91     11.82 o 
   2  -2   7     1888.36     1795.82     15.93 o 
   3  -2   7     5616.35     5666.74     52.12 o 
   4  -2   7     1036.04     1043.97     16.68 o 
   5  -2   7      232.89      214.95      7.73 o 
   6  -2   7     2071.65     2036.74     43.21 o 
   7  -2   7     1550.90     1538.45     34.19 o 
   8  -2   7      139.14      130.23      6.31 o 
   9  -2   7      138.93      137.95      6.77 o 
  10  -2   7      363.02      355.60     12.15 o 
 -11  -1   7      394.94      398.46      7.39 o 
 -10  -1   7       57.77       59.24      1.99 o 
  -9  -1   7      310.05      312.27      4.50 o 
  -8  -1   7      652.39      681.35      7.62 o 
  -7  -1   7     2187.91     2127.37     17.72 o 
  -6  -1   7      224.88      224.19      3.15 o 
  -5  -1   7       90.27       85.30      3.07 o 
  -4  -1   7      978.06      973.25     12.69 o 
  -3  -1   7     2759.02     2801.85     20.46 o 
  -2  -1   7     5539.61     5663.24     34.80 o 
  -1  -1   7      147.30      172.29      1.95 o 
   0  -1   7      948.84      911.44      6.09 o 
   1  -1   7     7597.56     7738.31     48.26 o 
   2  -1   7     3084.00     3143.13     24.55 o 
   3  -1   7       12.77       11.73      1.45 o 
   4  -1   7      847.12      880.13     13.62 o 
   5  -1   7     1065.91     1078.52     17.41 o 
   6  -1   7     1616.27     1582.65     34.92 o 
   7  -1   7      161.72      153.93      6.87 o 
   8  -1   7        5.43        9.52      2.35 o 
   9  -1   7      477.50      474.49     14.57 o 
  10  -1   7     1017.71      993.10     25.27 o 
 -11   0   7        6.84        7.71      1.10 o 
 -10   0   7       19.78       22.39      1.40 o 
  -9   0   7      728.63      734.09      7.60 o 
  -8   0   7     2198.80     2139.04     18.00 o 
  -7   0   7     1102.97     1068.48      9.89 o 
  -6   0   7      335.17      339.88      4.13 o 
  -5   0   7      170.42      174.82      2.65 o 
  -4   0   7     7240.41     7167.64     60.71 o 
  -3   0   7       41.03       41.47      1.37 o 
  -2   0   7      298.83      335.97      3.09 o 
  -1   0   7      567.40      502.60      3.94 o 
   0   0   7     2977.76     2951.59     17.81 o 
   1   0   7     1493.33     1466.98     12.06 o 
   2   0   7      111.63      134.32      1.68 o 
   3   0   7      232.64      231.49      6.84 o 
   4   0   7     4276.71     4277.58     47.01 o 
   5   0   7     2830.29     2803.61     40.54 o 
   6   0   7      841.29      810.50     20.48 o 
   7   0   7       45.06       51.55      4.10 o 
   8   0   7     1020.88      965.71     24.35 o 
   9   0   7      846.07      771.00     20.94 o 
  10   0   7      201.95      199.98      9.02 o 
 -11   1   7       83.96       90.57      2.60 o 
 -10   1   7     1004.44     1011.87      9.91 o 
  -9   1   7      472.77      470.66      5.51 o 
  -8   1   7        9.39       10.37      1.12 o 
  -7   1   7      356.74      347.04      4.63 o 
  -6   1   7     1854.56     1776.21     15.06 o 
  -5   1   7     2078.19     2048.84     16.95 o 
  -4   1   7     2062.57     2020.59     18.13 o 
  -3   1   7       34.82       30.83      1.17 o 
  -2   1   7      542.92      599.96      4.88 o 
  -1   1   7     3233.08     3284.43     22.07 o 
   0   1   7     1340.57     1309.83      8.51 o 
   1   1   7       66.98       68.53      1.17 o 
   2   1   7      983.39      985.33      8.63 o 
   3   1   7     2125.77     2093.92     18.57 o 
   4   1   7      954.44      941.01     11.97 o 
   5   1   7      443.70      440.94      9.20 o 
   6   1   7     1806.06     1756.16     39.08 o 
   7   1   7     1126.26     1071.39     26.46 o 
   8   1   7      667.39      645.10     18.51 o 
   9   1   7      282.70      261.18     10.55 o 
  10   1   7      143.10      141.43      7.71 o 
 -11   2   7      354.81      367.64      5.54 o 
 -10   2   7      376.09      380.58      4.91 o 
  -9   2   7       46.08       46.48      1.56 o 
  -8   2   7      307.68      300.42      4.78 o 
  -7   2   7     1450.70     1399.84     14.31 o 
  -6   2   7     1164.22     1130.02     13.20 o 
  -5   2   7      336.00      318.64      5.13 o 
  -4   2   7      382.90      385.02      5.67 o 
  -3   2   7     1123.35     1132.15     11.20 o 
  -2   2   7     2361.87     2336.59     16.03 o 
  -1   2   7     2310.08     2348.62     16.20 o 
   0   2   7        2.81       11.06      0.64 o 
   1   2   7     2827.20     2912.98     19.67 o 
   2   2   7     1993.22     2022.70     16.53 o 
   3   2   7     1189.94     1232.58     11.67 o 
   4   2   7      319.31      318.27      5.28 o 
   5   2   7     1323.48     1359.01     22.09 o 
   6   2   7     1988.52     1931.70     43.02 o 
   7   2   7      287.77      279.03     10.78 o 
   8   2   7      732.84      660.60     19.21 o 
   9   2   7      435.44      395.38     14.04 o 
 -11   3   7      356.06      367.56      5.65 o 
 -10   3   7        0.76        1.14      0.77 o 
  -9   3   7      297.99      301.21      5.02 o 
  -8   3   7      227.01      221.57      4.63 o 
  -7   3   7     1031.31     1021.77     12.53 o 
  -6   3   7      121.25      113.55      2.93 o 
  -5   3   7      803.51      819.00     10.24 o 
  -4   3   7     2946.35     2836.86     33.22 o 
  -3   3   7     6401.51     6343.91     62.68 o 
  -2   3   7     1016.39     1010.34      8.96 o 
  -1   3   7     1442.67     1487.14     11.03 o 
   0   3   7      927.56      952.43      7.44 o 
   1   3   7     2332.65     2437.89     19.56 o 
   2   3   7     1007.70     1037.05      9.35 o 
   3   3   7       90.07       94.89      2.14 o 
   4   3   7      202.32      228.70      3.88 o 
   5   3   7      787.43      737.24     16.98 o 
   6   3   7     1743.86     1719.43     27.57 o 
   7   3   7       56.11       53.89      4.73 o 
   8   3   7      157.47      171.48      8.79 o 
   9   3   7     1506.29     1354.06     33.95 o 
 -10   4   7       53.02       57.99      2.33 o 
  -9   4   7     1011.49      997.36     11.58 o 
  -8   4   7     1624.64     1572.13     18.15 o 
  -7   4   7        5.59        6.60      1.03 o 
  -6   4   7      458.81      435.75      7.70 o 
  -5   4   7      858.16      841.25     13.58 o 
  -4   4   7      901.88      875.62     12.44 o 
  -3   4   7        9.66        8.28      0.95 o 
  -2   4   7       10.28       12.58      1.50 o 
  -1   4   7     1036.93     1027.38      7.82 o 
   0   4   7     3749.06     3659.95     24.73 o 
   1   4   7     1310.42     1356.49     12.90 o 
   2   4   7        0.19        2.13      0.75 o 
   3   4   7     1275.64     1281.67     12.43 o 
   4   4   7     1923.65     1904.08     19.82 o 
   5   4   7      404.93      423.88      9.77 o 
   6   4   7       13.25       14.25      2.27 o 
   7   4   7      493.77      509.14     16.63 o 
   8   4   7      632.57      637.70     19.90 o 
 -10   5   7      309.18      305.61      6.75 o 
  -9   5   7      353.95      358.85      6.50 o 
  -8   5   7       16.68       15.25      1.48 o 
  -7   5   7       18.43       21.93      1.96 o 
  -6   5   7      758.81      727.57     11.37 o 
  -5   5   7      765.70      759.29     11.58 o 
  -4   5   7      190.60      184.76      5.59 o 
  -3   5   7      430.27      405.63      6.13 o 
  -2   5   7     3311.79     3240.58     42.18 o 
  -1   5   7     1835.93     1848.84     15.65 o 
   0   5   7        2.41        7.74      1.18 o 
   1   5   7        2.72       11.28      3.28 o 
   2   5   7     1707.90     1722.51     17.97 o 
   3   5   7     1459.58     1496.28     15.77 o 
   4   5   7      530.40      513.64      7.87 o 
   5   5   7       34.68       32.88      3.06 o 
   6   5   7      666.47      688.87     14.25 o 
   7   5   7      410.30      380.60     10.47 o 
   8   5   7       61.06       54.89      6.12 o 
  -9   6   7      260.08      261.45      5.53 o 
  -8   6   7      947.11      939.98     14.36 o 
  -7   6   7      931.69      914.29     13.94 o 
  -6   6   7      693.38      672.56     13.95 o 
  -5   6   7       28.70       30.07      2.88 o 
  -4   6   7      184.26      199.17      6.16 o 
  -3   6   7     1523.88     1501.73     16.90 o 
  -2   6   7      334.70      361.26      6.50 o 
  -1   6   7      267.01      278.59      3.79 o 
   0   6   7      415.49      418.61      4.78 o 
   1   6   7     2131.92     2166.94     19.89 o 
   2   6   7     1167.22     1150.56     12.93 o 
   3   6   7       31.86       32.83      1.97 o 
   4   6   7      125.57      129.44      3.66 o 
   5   6   7      598.36      575.18     17.57 o 
   6   6   7      488.99      497.82     16.36 o 
   7   6   7      834.60      882.46     24.83 o 
  -9   7   7      208.37      195.80      5.54 o 
  -8   7   7     1127.89     1135.21     16.89 o 
  -7   7   7      123.04      118.65      5.33 o 
  -6   7   7       10.79       10.50      2.09 o 
  -5   7   7      412.18      416.89     10.16 o 
  -4   7   7     1176.87     1138.65     20.05 o 
  -3   7   7      898.93      903.53     11.55 o 
  -2   7   7        8.94        9.78      1.35 o 
  -1   7   7      321.26      329.66      4.70 o 
   0   7   7      698.59      688.88      6.97 o 
   1   7   7     1492.18     1514.49     14.77 o 
   2   7   7      247.75      258.88      4.53 o 
   3   7   7        3.38        4.93      1.15 o 
   4   7   7      480.28      483.94      7.93 o 
   5   7   7     1869.39     1881.67     43.36 o 
   6   7   7      396.54      389.97     14.40 o 
  -8   8   7      142.46      140.09      7.66 o 
  -7   8   7        5.95        4.72      1.92 o 
  -6   8   7       48.74       50.39      4.07 o 
  -5   8   7      943.58      893.69     17.40 o 
  -4   8   7      938.82      924.26     13.98 o 
  -3   8   7        4.28        5.48      1.11 o 
  -2   8   7       18.13       20.69      2.18 o 
  -1   8   7     1141.68     1123.21     19.11 o 
   0   8   7      651.15      665.43      7.68 o 
   1   8   7      131.19      137.47      2.96 o 
   2   8   7      534.21      536.62      7.45 o 
   3   8   7      311.55      316.84      6.22 o 
   4   8   7      976.60      962.53     13.33 o 
   5   8   7        0.86        1.04      1.74 o 
  -7   9   7      296.78      266.61     12.33 o 
  -6   9   7     1023.96     1010.47     27.91 o 
  -5   9   7        2.03        5.11      1.80 o 
  -4   9   7        1.25        1.64      1.13 o 
  -3   9   7      166.90      162.14      4.18 o 
  -2   9   7      699.93      716.91     11.70 o 
  -1   9   7      351.25      363.12      5.84 o 
   0   9   7       16.29       15.88      1.32 o 
   1   9   7      121.77      123.42      3.10 o 
   2   9   7     1569.49     1550.65     20.74 o 
   3   9   7       48.61       56.36      3.05 o 
   4   9   7      225.86      222.45      4.97 o 
  -6  10   7      140.61      155.73      9.25 o 
  -5  10   7       20.36       16.13      3.70 o 
  -4  10   7      301.17      300.72     16.81 o 
  -3  10   7     1071.26     1103.70     16.54 o 
  -2  10   7      132.97      140.73      7.00 o 
  -1  10   7       20.26       19.99      1.58 o 
   0  10   7      241.84      237.49      4.72 o 
   1  10   7      100.85       95.42      3.29 o 
   2  10   7      248.75      256.18      6.35 o 
  -3  11   7      157.37      155.40      9.11 o 
  -2  11   7       32.20       34.09      4.51 o 
  -1  11   7       68.03       63.03      3.67 o 
  -1 -14   8      165.85      162.88      3.69 o 
   0 -14   8       91.96       96.77      3.00 o 
   1 -14   8        8.64        8.65      1.34 o 
   2 -14   8      571.60      587.63      8.35 o 
   3 -14   8      173.00      180.20      5.20 o 
   4 -14   8       12.36       11.49      3.36 o 
  -3 -13   8      299.29      298.92      4.56 o 
  -2 -13   8      233.76      240.26      4.15 o 
  -1 -13   8        0.42        1.36      0.91 o 
   0 -13   8      194.92      191.63      3.43 o 
   1 -13   8      560.34      557.00      7.35 o 
   2 -13   8       42.48       43.59      2.01 o 
   3 -13   8      125.44      119.26      4.12 o 
   4 -13   8       16.39       19.61      2.80 o 
   5 -13   8      221.74      205.48     10.91 o 
   6 -13   8      611.90      622.92     11.31 o 
  -5 -12   8      329.93      325.34     13.33 o 
  -4 -12   8      504.13      494.06      8.10 o 
  -3 -12   8        5.28        8.01      1.03 o 
  -2 -12   8       34.13       34.59      1.62 o 
  -1 -12   8      271.61      272.72      4.09 o 
   0 -12   8      171.83      161.17      3.05 o 
   1 -12   8      490.49      500.74      6.70 o 
   2 -12   8       55.03       55.02      2.03 o 
   3 -12   8      277.83      261.28      4.19 o 
   4 -12   8      981.91      959.28     18.01 o 
   5 -12   8       74.50       74.76      4.19 o 
   6 -12   8      182.07      190.75     14.72 o 
   7 -12   8      105.37      112.49      7.14 o 
  -6 -11   8      377.70      381.08     15.68 o 
  -5 -11   8      356.17      351.28      9.26 o 
  -4 -11   8      371.84      363.65      6.60 o 
  -3 -11   8       25.65       29.55      1.31 o 
  -2 -11   8      205.11      197.17      3.71 o 
  -1 -11   8     1193.81     1180.96     11.17 o 
   0 -11   8        7.92        7.76      1.02 o 
   1 -11   8       17.81       11.18      1.02 o 
   2 -11   8      399.21      409.73      5.65 o 
   3 -11   8      267.94      278.50      4.28 o 
   4 -11   8      357.30      361.88      7.42 o 
   5 -11   8       47.47       46.16      2.68 o 
   6 -11   8       60.41       57.89      3.61 o 
   7 -11   8      996.29      998.19     26.23 o 
   8 -11   8      525.10      523.06     16.72 o 
  -7 -10   8      449.18      459.13     11.31 o 
  -6 -10   8      372.04      366.55     16.56 o 
  -5 -10   8       31.69       32.57      2.61 o 
  -4 -10   8       64.66       64.95      2.55 o 
  -3 -10   8      677.05      690.40      7.58 o 
  -2 -10   8      884.92      876.74      8.72 o 
  -1 -10   8      251.51      258.16      3.42 o 
   0 -10   8      210.40      207.87      3.29 o 
   1 -10   8      104.93      103.78      2.24 o 
   2 -10   8     1563.61     1574.45     15.25 o 
   3 -10   8      715.01      705.41      7.34 o 
   4 -10   8        0.51        2.40      2.01 o 
   5 -10   8      377.12      369.17      7.29 o 
   6 -10   8      659.46      655.16     13.26 o 
   7 -10   8      270.31      280.89     10.95 o 
   8 -10   8       43.10       43.41      4.86 o 
   9 -10   8        3.80        6.40      2.58 o 
  -7  -9   8      280.93      280.09      8.12 o 
  -6  -9   8       47.63       48.26      2.95 o 
  -5  -9   8        5.49        6.86      1.50 o 
  -4  -9   8      919.62      901.39     10.53 o 
  -3  -9   8     1254.73     1264.89     12.68 o 
  -2  -9   8      511.18      496.74      7.35 o 
  -1  -9   8        2.49        3.18      0.76 o 
   0  -9   8      802.69      781.07      7.15 o 
   1  -9   8     1002.51     1018.91      8.75 o 
   2  -9   8      144.55      159.18      4.66 o 
   3  -9   8        4.17        5.68      0.77 o 
   4  -9   8      184.89      188.10      6.77 o 
   5  -9   8      343.73      337.26      6.67 o 
   6  -9   8      423.16      423.14     13.62 o 
   7  -9   8       33.26       31.31      4.03 o 
   8  -9   8      293.87      290.74     11.01 o 
   9  -9   8      836.31      808.83     21.99 o 
  -8  -8   8      480.60      497.17     13.63 o 
  -7  -8   8        0.21        1.82      1.19 o 
  -6  -8   8      132.43      130.43      4.17 o 
  -5  -8   8      584.92      584.14      8.44 o 
  -4  -8   8      232.47      243.43      3.72 o 
  -3  -8   8      160.39      159.64      3.23 o 
  -2  -8   8      473.50      462.55      5.78 o 
  -1  -8   8     2404.84     2363.04     21.19 o 
   0  -8   8      511.90      546.13      6.38 o 
   1  -8   8     1385.31     1367.19     11.98 o 
   2  -8   8       11.64       11.13      0.73 o 
   3  -8   8     1082.27     1028.54     10.38 o 
   4  -8   8      528.07      536.57      8.73 o 
   5  -8   8     1258.12     1274.40     16.99 o 
   6  -8   8        2.42        3.03      1.89 o 
   7  -8   8      409.61      394.18     12.90 o 
   8  -8   8      303.61      314.20     11.34 o 
   9  -8   8      260.31      249.52     10.01 o 
  -9  -7   8      285.63      287.06     11.13 o 
  -8  -7   8       22.84       29.14      2.44 o 
  -7  -7   8      340.60      353.12      7.27 o 
  -6  -7   8      986.33      952.49     14.06 o 
  -5  -7   8      733.43      718.05     11.20 o 
  -4  -7   8      102.49      103.82      2.17 o 
  -3  -7   8      757.63      730.33      7.93 o 
  -2  -7   8      946.90      978.03      9.10 o 
  -1  -7   8      769.95      766.28      7.41 o 
   0  -7   8      735.29      736.99      7.82 o 
   1  -7   8        9.38        8.55      0.80 o 
   2  -7   8     2451.97     2463.49     18.53 o 
   3  -7   8     1246.06     1254.71     12.09 o 
   4  -7   8     1132.03     1129.96     19.18 o 
   5  -7   8       18.78       22.06      1.81 o 
   6  -7   8      818.31      764.52     19.85 o 
   7  -7   8      523.84      511.77     15.08 o 
   8  -7   8      692.00      675.36     18.62 o 
   9  -7   8        0.49        0.59      1.79 o 
  10  -7   8      141.82      148.30      7.56 o 
  -9  -6   8       15.21       18.00      2.39 o 
  -8  -6   8      350.97      350.81      7.26 o 
  -7  -6   8      256.80      262.89      5.93 o 
  -6  -6   8      854.36      813.08     12.26 o 
  -5  -6   8       20.87       29.00      2.06 o 
  -4  -6   8        2.21        5.05      1.20 o 
  -3  -6   8     1552.09     1522.13     14.35 o 
  -2  -6   8     2005.76     2014.05     16.68 o 
  -1  -6   8      709.43      716.28      6.39 o 
   0  -6   8     1942.23     1988.34     15.21 o 
   1  -6   8     2209.28     2254.98     18.36 o 
   2  -6   8     3071.01     3064.50     22.52 o 
   3  -6   8       40.54       41.46      1.19 o 
   4  -6   8       24.33       27.94      1.98 o 
   5  -6   8      581.24      610.47     11.48 o 
   6  -6   8     1914.95     1933.89     42.07 o 
   7  -6   8      582.22      550.87     15.63 o 
   8  -6   8       25.75       24.29      3.41 o 
   9  -6   8      111.83      108.28      6.20 o 
  10  -6   8      733.00      723.87     19.89 o 
 -10  -5   8        9.74       11.65      2.59 o 
  -9  -5   8      102.26      105.57      3.74 o 
  -8  -5   8     1198.63     1169.63     16.51 o 
  -7  -5   8      616.50      613.21     10.00 o 
  -6  -5   8      243.39      223.09      4.18 o 
  -5  -5   8     1768.97     1697.83     17.83 o 
  -4  -5   8     2240.33     2251.45     17.47 o 
  -3  -5   8      808.96      775.46      7.16 o 
  -2  -5   8       32.22       42.34      1.16 o 
  -1  -5   8      133.55      140.35      1.91 o 
   0  -5   8     1473.84     1432.90     12.13 o 
   1  -5   8      490.18      479.67      4.59 o 
   2  -5   8     2077.39     2072.07     16.85 o 
   3  -5   8      127.88      126.20      2.28 o 
   4  -5   8     1537.89     1517.82     29.96 o 
   5  -5   8     1671.42     1660.95     25.47 o 
   6  -5   8       97.75       92.97      5.24 o 
   7  -5   8        8.27        8.89      2.28 o 
   8  -5   8      515.99      496.79     14.69 o 
   9  -5   8      786.56      762.81     20.32 o 
  10  -5   8      246.86      228.17      9.37 o 
 -10  -4   8      559.78      558.56     11.80 o 
  -9  -4   8      793.53      796.67     12.40 o 
  -8  -4   8      160.82      158.37      3.63 o 
  -7  -4   8        0.09        2.57      0.81 o 
  -6  -4   8      729.70      721.69     10.86 o 
  -5  -4   8      723.55      709.31      8.68 o 
  -4  -4   8      184.55      220.46     11.30 o 
  -3  -4   8      736.81      678.97      7.27 o 
  -2  -4   8     1627.08     1540.10     11.78 o 
  -1  -4   8     3076.31     3093.57     22.36 o 
   0  -4   8      800.63      815.60      6.38 o 
   1  -4   8      312.18      338.84      3.49 o 
   2  -4   8     1504.06     1527.97     15.92 o 
   3  -4   8     2744.73     2722.40     23.70 o 
   4  -4   8     1310.01     1297.02     15.42 o 
   5  -4   8      783.59      786.64     13.74 o 
   6  -4   8        0.77       -0.07      1.38 o 
   7  -4   8     1471.60     1395.14     31.91 o 
   8  -4   8     1051.57     1010.85     24.88 o 
   9  -4   8      305.59      294.72     10.71 o 
  10  -4   8        5.85        4.07      2.22 o 
 -10  -3   8      188.71      197.41      4.54 o 
  -9  -3   8      192.47      191.04      3.93 o 
  -8  -3   8       47.02       46.50      1.88 o 
  -7  -3   8     1286.74     1275.15     14.06 o 
  -6  -3   8     1418.18     1440.09     15.38 o 
  -5  -3   8      914.73      894.11     10.27 o 
  -4  -3   8       59.16       59.11      1.83 o 
  -3  -3   8     2002.21     2043.49     18.26 o 
  -2  -3   8     1557.29     1533.76     11.66 o 
  -1  -3   8     2563.63     2684.31     19.51 o 
   0  -3   8      804.02      835.35      6.46 o 
   1  -3   8     1517.11     1556.84     20.69 o 
   2  -3   8     2894.56     2857.86     25.01 o 
   3  -3   8     3189.19     3244.56     27.87 o 
   4  -3   8      360.88      389.87      6.87 o 
   5  -3   8     1057.99     1067.92     17.51 o 
   6  -3   8      354.65      364.07     11.53 o 
   7  -3   8     1697.08     1691.33     37.65 o 
   8  -3   8      120.87      116.75      6.25 o 
   9  -3   8        2.36        2.88      1.88 o 
  10  -3   8      277.08      248.54     10.01 o 
 -10  -2   8      125.87      131.22      3.20 o 
  -9  -2   8       73.97       72.08      4.15 o 
  -8  -2   8      576.38      572.41      7.60 o 
  -7  -2   8     1783.43     1725.12     16.29 o 
  -6  -2   8     1319.90     1261.14     12.39 o 
  -5  -2   8        0.39        0.72      0.53 o 
  -4  -2   8      634.63      631.82      6.95 o 
  -3  -2   8     3171.56     3177.34     25.00 o 
  -2  -2   8     2187.20     2206.27     15.16 o 
  -1  -2   8      646.81      756.92      5.96 o 
   0  -2   8      976.39      962.12      6.51 o 
   1  -2   8     1411.85     1389.12     11.35 o 
   2  -2   8     1195.67     1169.48     11.12 o 
   3  -2   8        0.55        3.39      1.33 o 
   4  -2   8      194.15      194.91      5.61 o 
   5  -2   8     1693.82     1740.69     26.61 o 
   6  -2   8     3066.44     3028.06     62.62 o 
   7  -2   8      691.37      685.94     18.47 o 
   8  -2   8      135.69      128.90      6.69 o 
   9  -2   8      351.37      313.54     11.42 o 
  10  -2   8      800.54      747.03     20.70 o 
 -10  -1   8       64.29       66.55      2.25 o 
  -9  -1   8      654.07      668.27      7.86 o 
  -8  -1   8     1041.77     1024.02     10.70 o 
  -7  -1   8       23.14       25.91      1.25 o 
  -6  -1   8      501.31      507.36      5.66 o 
  -5  -1   8     2009.18     1976.65     16.54 o 
  -4  -1   8     1869.78     1838.40     15.40 o 
  -3  -1   8     1477.90     1450.88     11.46 o 
  -2  -1   8        0.11        0.04      0.39 o 
  -1  -1   8      248.91      252.83      2.62 o 
   0  -1   8     1787.62     1805.98     11.36 o 
   1  -1   8     4405.02     4496.57     29.55 o 
   2  -1   8        4.02        3.08      0.48 o 
   3  -1   8      507.41      489.88      7.55 o 
   4  -1   8     3004.20     2995.64     33.73 o 
   5  -1   8      898.39      894.61     18.22 o 
   6  -1   8        0.76        3.12      1.83 o 
   7  -1   8      161.43      172.03      7.66 o 
   8  -1   8     1137.38     1126.36     27.69 o 
   9  -1   8      545.96      528.69     16.19 o 
  10  -1   8      223.11      208.44      9.31 o 
 -10   0   8      878.65      883.98      9.81 o 
  -9   0   8      206.54      205.67      3.38 o 
  -8   0   8       74.15       76.54      1.96 o 
  -7   0   8      115.23      116.43      2.34 o 
  -6   0   8     1487.33     1430.10     12.66 o 
  -5   0   8     1793.15     1786.24     15.20 o 
  -4   0   8      418.55      432.17      4.90 o 
  -3   0   8       44.27       42.23      1.19 o 
  -2   0   8     3949.53     3952.33     24.81 o 
  -1   0   8     1738.94     1746.86     11.67 o 
   0   0   8     2143.72     2129.28     13.90 o 
   1   0   8       27.53       42.31      0.97 o 
   2   0   8     2509.73     2481.90     21.92 o 
   3   0   8     1113.04     1115.38     10.65 o 
   4   0   8      753.21      735.66     10.36 o 
   5   0   8       41.85       46.53      6.65 o 
   6   0   8      951.30      909.11     22.98 o 
   7   0   8     1884.07     1849.36     41.45 o 
   8   0   8      841.84      802.32     21.71 o 
   9   0   8      226.74      197.13      9.07 o 
 -10   1   8      684.40      701.86      7.72 o 
  -9   1   8        5.47        6.00      0.82 o 
  -8   1   8      111.27      108.71      2.34 o 
  -7   1   8      878.83      882.45      8.76 o 
  -6   1   8      432.98      440.96      7.50 o 
  -5   1   8      734.40      739.72      7.45 o 
  -4   1   8     1221.69     1235.32     12.04 o 
  -3   1   8     2851.49     2817.51     22.50 o 
  -2   1   8     5407.21     5309.81     37.36 o 
  -1   1   8     2065.93     2126.23     13.92 o 
   0   1   8      257.85      271.66      2.68 o 
   1   1   8     2478.20     2522.06     15.55 o 
   2   1   8     1124.07     1173.13     11.35 o 
   3   1   8     2081.66     2088.59     18.74 o 
   4   1   8      233.57      224.53      4.20 o 
   5   1   8      302.83      309.37      7.55 o 
   6   1   8      884.31      897.74     16.17 o 
   7   1   8      633.41      595.27     17.54 o 
   8   1   8       85.68       81.82      5.80 o 
   9   1   8      349.02      328.44     12.49 o 
 -10   2   8       59.56       64.38      1.94 o 
  -9   2   8      312.64      321.06      5.33 o 
  -8   2   8      446.46      432.18      5.40 o 
  -7   2   8     2313.04     2273.06     19.24 o 
  -6   2   8      373.91      345.71      4.49 o 
  -5   2   8     1420.08     1382.63     13.48 o 
  -4   2   8      906.31      870.85      9.15 o 
  -3   2   8      467.26      464.49      5.14 o 
  -2   2   8      373.77      379.82      3.91 o 
  -1   2   8      481.43      496.97      4.15 o 
   0   2   8      196.87      216.46      2.38 o 
   1   2   8     2434.88     2418.75     21.32 o 
   2   2   8     3824.92     3856.83     33.37 o 
   3   2   8       37.63       42.65      1.38 o 
   4   2   8     1062.39     1090.69     12.16 o 
   5   2   8     1402.20     1367.91     22.62 o 
   6   2   8      655.93      665.94     13.29 o 
   7   2   8        2.68        0.96      1.81 o 
   8   2   8      149.06      146.97      8.03 o 
   9   2   8      634.96      649.92     19.88 o 
 -10   3   8      321.01      331.70      6.12 o 
  -9   3   8      740.13      731.65      8.02 o 
  -8   3   8      505.06      492.47      6.95 o 
  -7   3   8        9.81       13.31      1.63 o 
  -6   3   8      201.07      194.28      4.14 o 
  -5   3   8       97.44      105.98      2.89 o 
  -4   3   8      999.17      973.59     11.78 o 
  -3   3   8      798.47      771.88      7.63 o 
  -2   3   8      451.25      447.44      4.49 o 
  -1   3   8     3149.77     3141.19     20.21 o 
   0   3   8     4786.65     4748.09     29.86 o 
   1   3   8        3.99        6.19      0.95 o 
   2   3   8      231.33      222.28      3.78 o 
   3   3   8     1315.56     1362.93     13.11 o 
   4   3   8     1214.87     1237.85     13.74 o 
   5   3   8      674.41      677.61     13.44 o 
   6   3   8      195.51      197.30      6.39 o 
   7   3   8      252.08      266.33     11.22 o 
   8   3   8     1114.73     1124.44     29.67 o 
 -10   4   8      516.60      518.31      7.62 o 
  -9   4   8       96.79      100.92      2.92 o 
  -8   4   8       82.10       80.75      2.83 o 
  -7   4   8      236.82      235.92      4.87 o 
  -6   4   8     2313.67     2182.62     23.69 o 
  -5   4   8     1502.28     1508.06     19.83 o 
  -4   4   8      263.22      248.52      5.37 o 
  -3   4   8      858.18      858.10     10.56 o 
  -2   4   8     1443.34     1456.73     12.53 o 
  -1   4   8      377.93      416.95      4.42 o 
   0   4   8      110.80      129.03      2.11 o 
   1   4   8       57.78       61.26      2.06 o 
   2   4   8     1047.00     1067.04     11.98 o 
   3   4   8     3184.54     3208.17     31.26 o 
   4   4   8      131.51      122.36      3.20 o 
   5   4   8       43.62       47.38      3.35 o 
   6   4   8      994.88      994.88     18.55 o 
   7   4   8      839.34      809.37     16.27 o 
   8   4   8      228.69      223.73     10.70 o 
  -9   5   8       27.67       25.88      2.29 o 
  -8   5   8      651.55      623.43      9.42 o 
  -7   5   8     1341.40     1283.33     15.72 o 
  -6   5   8      421.10      400.22      7.74 o 
  -5   5   8       20.28       16.36      1.68 o 
  -4   5   8      295.48      307.11      6.33 o 
  -3   5   8     1397.43     1369.56     18.97 o 
  -2   5   8      770.50      758.75      8.26 o 
  -1   5   8      466.73      457.18      4.82 o 
   0   5   8      525.42      528.13      6.24 o 
   1   5   8     1495.93     1536.24     14.70 o 
   2   5   8     1060.52     1053.72     12.78 o 
   3   5   8      425.45      431.07      7.23 o 
   4   5   8       33.82       36.68      2.97 o 
   5   5   8      351.33      366.48     13.16 o 
   6   5   8     1100.95     1108.40     28.58 o 
   7   5   8      993.48      971.74     18.96 o 
  -9   6   8      672.49      663.80     11.63 o 
  -8   6   8      229.20      226.84      5.17 o 
  -7   6   8      373.20      353.04      7.47 o 
  -6   6   8       19.39       22.94      2.06 o 
  -5   6   8      192.40      179.99      4.89 o 
  -4   6   8      429.78      422.71      9.82 o 
  -3   6   8     2328.56     2263.85     24.27 o 
  -2   6   8       30.59       33.56      1.45 o 
  -1   6   8      130.95      137.78      2.55 o 
   0   6   8      632.33      649.91      7.39 o 
   1   6   8     1306.96     1301.94     14.43 o 
   2   6   8      133.62      138.61      3.17 o 
   3   6   8      233.45      231.05      5.00 o 
   4   6   8      661.92      653.60      9.97 o 
   5   6   8      731.41      714.56     20.82 o 
   6   6   8       78.61       78.63      6.46 o 
  -8   7   8      138.11      134.18      6.04 o 
  -7   7   8       49.77       50.28      3.02 o 
  -6   7   8      397.87      382.10      7.99 o 
  -5   7   8      996.23      960.18     14.68 o 
  -4   7   8      656.75      668.09     13.09 o 
  -3   7   8      230.64      239.58      4.89 o 
  -2   7   8      423.45      415.38      5.46 o 
  -1   7   8      631.92      626.68      8.24 o 
   0   7   8      679.63      693.15      8.98 o 
   1   7   8        3.14        5.63      1.02 o 
   2   7   8      329.54      335.48      6.55 o 
   3   7   8      632.80      638.02      9.88 o 
   4   7   8      850.80      844.04     12.03 o 
   5   7   8       33.70       37.54      4.95 o 
  -7   8   8      442.29      436.03     10.87 o 
  -6   8   8     1091.99     1073.84     16.45 o 
  -5   8   8       50.85       52.35      2.90 o 
  -4   8   8       10.09        9.17      1.31 o 
  -3   8   8       55.59       54.46      2.62 o 
  -2   8   8     1237.55     1253.69     20.20 o 
  -1   8   8      869.73      895.96     10.94 o 
   0   8   8       14.46       15.66      1.78 o 
   1   8   8      111.37      117.34      3.03 o 
   2   8   8      660.81      668.96     11.37 o 
   3   8   8      219.82      221.45      6.00 o 
   4   8   8       86.54       99.25      4.49 o 
  -6   9   8      170.85      167.84      6.41 o 
  -5   9   8       15.83       16.49      2.51 o 
  -4   9   8      523.05      537.19      8.71 o 
  -3   9   8      455.89      462.05     10.91 o 
  -2   9   8      416.59      418.66     15.15 o 
  -1   9   8        2.75        3.66      1.01 o 
   0   9   8       62.31       58.74      3.33 o 
   1   9   8      293.98      292.91      5.94 o 
   2   9   8      881.27      884.03     20.19 o 
   3   9   8       79.83       84.21      3.59 o 
  -4  10   8      479.84      481.87     18.58 o 
  -3  10   8      257.73      265.10     11.03 o 
  -2  10   8       22.38       23.68      3.81 o 
  -1  10   8      684.20      717.66      9.43 o 
   0  10   8      634.41      665.81     14.53 o 
   1  10   8      238.42      246.50      9.44 o 
   0 -14   9       57.37       55.70      3.16 o 
   1 -14   9       74.87       68.30      2.86 o 
   2 -14   9      174.77      180.60      4.42 o 
   3 -14   9       90.34       89.08      6.37 o 
  -3 -13   9      112.90      113.24      3.25 o 
  -2 -13   9      143.54      152.64      3.24 o 
  -1 -13   9       32.73       32.65      1.99 o 
   0 -13   9      578.15      587.87      7.65 o 
   1 -13   9      278.98      267.01      4.65 o 
   2 -13   9       21.07       19.39      1.50 o 
   3 -13   9      209.15      211.10      5.60 o 
   4 -13   9      458.68      445.91     11.09 o 
   5 -13   9       10.59       10.78      2.34 o 
  -4 -12   9      164.80      174.14      5.16 o 
  -3 -12   9       67.68       67.95      2.01 o 
  -2 -12   9      331.84      343.48      5.33 o 
  -1 -12   9      665.23      669.07      8.26 o 
   0 -12   9      201.80      196.36      3.41 o 
   1 -12   9       32.09       33.21      1.82 o 
   2 -12   9       32.76       37.11      1.83 o 
   3 -12   9      380.68      390.32      5.99 o 
   4 -12   9      631.63      613.58     13.22 o 
   5 -12   9        6.35        7.97      2.11 o 
   6 -12   9        4.13        5.28      1.55 o 
   7 -12   9      473.96      497.80     16.80 o 
  -5 -11   9        0.83        2.55      2.53 o 
  -4 -11   9        7.25       10.48      2.45 o 
  -3 -11   9      226.29      221.50      3.16 o 
  -2 -11   9     1095.09     1070.95     10.44 o 
  -1 -11   9      138.26      141.90      2.54 o 
   0 -11   9       28.90       32.75      1.87 o 
   1 -11   9      170.50      167.54      3.00 o 
   2 -11   9      610.20      603.56      7.43 o 
   3 -11   9      302.92      329.09      5.73 o 
   4 -11   9       16.38       21.16      4.44 o 
   5 -11   9       11.57       13.80      1.91 o 
   6 -11   9      248.57      242.35     10.46 o 
   7 -11   9      296.62      305.09     12.05 o 
  -6 -10   9       20.65       22.88      2.86 o 
  -5 -10   9      113.93      113.12      4.16 o 
  -4 -10   9      211.40      207.33      4.52 o 
  -3 -10   9      492.93      505.40      7.09 o 
  -2 -10   9       20.40       21.87      1.93 o 
  -1 -10   9       33.63       35.32      1.46 o 
   0 -10   9      592.80      570.60      5.83 o 
   1 -10   9     1610.15     1629.08     17.04 o 
   2 -10   9      227.29      223.67      3.79 o 
   3 -10   9      113.06      119.92      2.89 o 
   4 -10   9      739.79      735.25     11.66 o 
   5 -10   9      782.21      774.62     12.20 o 
   6 -10   9      203.54      213.24      9.53 o 
   7 -10   9       15.74       17.12      3.41 o 
   8 -10   9      174.52      180.95      8.92 o 
  -7  -9   9       32.00       34.12      4.06 o 
  -6  -9   9       82.21       79.94      3.51 o 
  -5  -9   9      697.93      699.29     11.69 o 
  -4  -9   9      346.30      340.16      5.31 o 
  -3  -9   9      530.71      523.29      7.07 o 
  -2  -9   9      269.75      271.11      6.32 o 
  -1  -9   9     1070.95     1054.49     10.82 o 
   0  -9   9     1083.80     1079.46     10.13 o 
   1  -9   9      139.04      142.48      2.34 o 
   2  -9   9       14.78       17.21      1.22 o 
   3  -9   9      753.08      735.05      8.20 o 
   4  -9   9      559.44      564.39      9.44 o 
   5  -9   9      364.22      384.08      7.39 o 
   6  -9   9      180.14      176.17      8.32 o 
   7  -9   9      267.95      248.93     10.22 o 
   8  -9   9      329.09      327.19     12.19 o 
   9  -9   9      444.69      437.63     14.84 o 
  -8  -8   9       13.84       13.01      2.25 o 
  -7  -8   9      216.02      220.08      5.82 o 
  -6  -8   9      365.55      380.20      7.83 o 
  -5  -8   9      869.17      851.75     11.24 o 
  -4  -8   9       27.34       29.04      1.39 o 
  -3  -8   9       47.23       42.37      1.66 o 
  -2  -8   9      456.57      468.55      5.90 o 
  -1  -8   9      748.44      755.38      8.18 o 
   0  -8   9      173.40      186.17      3.77 o 
   1  -8   9       89.19       98.34      2.05 o 
   2  -8   9      986.83      997.78      7.96 o 
   3  -8   9     1556.28     1566.50     14.94 o 
   4  -8   9      551.10      547.76      9.02 o 
   5  -8   9        3.97        3.88      1.59 o 
   6  -8   9      420.57      424.71     13.75 o 
   7  -8   9     1036.10     1021.14     25.99 o 
   8  -8   9      405.42      409.47     13.87 o 
   9  -8   9        8.38       10.25      2.80 o 
  -8  -7   9      216.56      217.73      6.89 o 
  -7  -7   9      351.66      352.26      7.42 o 
  -6  -7   9      999.81      999.25     14.77 o 
  -5  -7   9        8.30       10.64      1.53 o 
  -4  -7   9      411.93      414.50      5.15 o 
  -3  -7   9     1284.46     1275.84     12.60 o 
  -2  -7   9     1160.03     1157.00     10.55 o 
  -1  -7   9      117.19      122.02      2.26 o 
   0  -7   9      161.36      154.16      2.80 o 
   1  -7   9      388.09      391.86      4.98 o 
   2  -7   9     1711.93     1693.04     13.32 o 
   3  -7   9      131.84      136.67      2.83 o 
   4  -7   9        1.60        3.09      1.09 o 
   5  -7   9     1018.26     1018.88     39.02 o 
   6  -7   9      848.93      844.85     21.95 o 
   7  -7   9      168.74      167.83      7.88 o 
   8  -7   9       71.51       73.25      5.37 o 
   9  -7   9       49.18       44.79      4.55 o 
  -9  -6   9      339.82      340.71      8.96 o 
  -8  -6   9      908.68      911.67     14.06 o 
  -7  -6   9      165.98      164.54      5.84 o 
  -6  -6   9        9.63       11.61      1.52 o 
  -5  -6   9      218.58      226.18      5.24 o 
  -4  -6   9     1129.64     1071.10     10.37 o 
  -3  -6   9      235.96      257.46      3.65 o 
  -2  -6   9      259.54      254.85      3.41 o 
  -1  -6   9        5.64        7.60      0.94 o 
   0  -6   9     5507.83     5390.68     41.57 o 
   1  -6   9      383.38      394.37      4.89 o 
   2  -6   9      115.62      125.45      2.48 o 
   3  -6   9      488.64      489.20      5.75 o 
   4  -6   9     1746.72     1702.33     20.13 o 
   5  -6   9      804.58      804.22     20.20 o 
   6  -6   9      135.28      146.01      6.99 o 
   7  -6   9      180.59      173.53      7.89 o 
   8  -6   9      833.61      803.61     21.48 o 
   9  -6   9      780.86      746.19     20.63 o 
  -9  -5   9      162.68      161.68      5.66 o 
  -8  -5   9      112.50      113.30      3.85 o 
  -7  -5   9       24.02       24.63      2.11 o 
  -6  -5   9      821.00      785.16      9.91 o 
  -5  -5   9     1956.92     1903.80     19.86 o 
  -4  -5   9     1098.45     1102.93      9.44 o 
  -3  -5   9        2.27        6.33      0.95 o 
  -2  -5   9     1094.42     1138.42      9.29 o 
  -1  -5   9     3336.91     3324.49     22.51 o 
   0  -5   9      243.53      272.48      2.96 o 
   1  -5   9      308.13      324.93      3.57 o 
   2  -5   9      104.18      104.47      2.21 o 
   3  -5   9     2791.65     2788.74     24.54 o 
   4  -5   9     1618.14     1595.10     21.07 o 
   5  -5   9      950.10      965.48     16.61 o 
   6  -5   9      119.79      119.55      6.26 o 
   7  -5   9     1111.71     1103.12     26.94 o 
   8  -5   9      616.50      619.75     17.75 o 
   9  -5   9      167.65      163.34      8.00 o 
  10  -5   9       14.99       16.50      3.22 o 
 -10  -4   9      331.80      357.34     13.74 o 
  -9  -4   9      296.49      292.71      5.33 o 
  -8  -4   9        1.83        1.32      0.84 o 
  -7  -4   9     1221.56     1182.94     13.56 o 
  -6  -4   9     1138.01     1131.01     12.92 o 
  -5  -4   9      529.89      504.36      6.94 o 
  -4  -4   9      132.54      122.95      3.66 o 
  -3  -4   9      516.48      508.33      6.02 o 
  -2  -4   9      839.82      891.77      7.51 o 
  -1  -4   9     2280.79     2226.55     15.48 o 
   0  -4   9      266.06      273.12      2.91 o 
   1  -4   9     1170.52     1229.92      9.88 o 
   2  -4   9     2234.97     2251.14     22.80 o 
   3  -4   9      971.15      984.84     12.44 o 
   4  -4   9        1.63        3.39      0.80 o 
   5  -4   9      529.15      540.96     10.74 o 
   6  -4   9      410.66      431.45     13.37 o 
   7  -4   9     1463.19     1405.34     32.75 o 
   8  -4   9      650.70      629.89     17.97 o 
   9  -4   9       41.68       38.80      4.46 o 
  10  -4   9      271.45      275.94     11.06 o 
 -10  -3   9      187.10      179.63      4.44 o 
  -9  -3   9      370.78      377.38      6.12 o 
  -8  -3   9      181.15      183.55      3.86 o 
  -7  -3   9     1010.51     1001.69     11.79 o 
  -6  -3   9       72.37       75.38      2.30 o 
  -5  -3   9      179.56      185.12      3.62 o 
  -4  -3   9     1166.76     1160.28     12.81 o 
  -3  -3   9     3228.06     3115.56     27.08 o 
  -2  -3   9     1179.98     1181.86      9.43 o 
  -1  -3   9        3.90        7.08      0.62 o 
   0  -3   9      615.14      592.74      5.03 o 
   1  -3   9     1294.53     1310.89     10.39 o 
   2  -3   9     1766.73     1775.18     14.74 o 
   3  -3   9      234.80      237.78      4.56 o 
   4  -3   9      298.55      293.93      4.85 o 
   5  -3   9     1509.64     1507.52     23.88 o 
   6  -3   9     1414.72     1381.20     32.00 o 
   7  -3   9        9.43       14.11      2.82 o 
   8  -3   9      239.86      226.70      9.42 o 
   9  -3   9      283.18      266.85     10.59 o 
  10  -3   9      694.16      681.41     19.70 o 
 -10  -2   9       64.19       69.24      2.67 o 
  -9  -2   9      535.09      531.66      7.57 o 
  -8  -2   9      509.59      496.78      7.11 o 
  -7  -2   9      114.70      116.44      2.65 o 
  -6  -2   9       79.93       89.32      2.25 o 
  -5  -2   9     1081.63     1024.70     10.51 o 
  -4  -2   9     3113.77     3030.76     28.80 o 
  -3  -2   9      351.15      381.21      4.44 o 
  -2  -2   9        0.07        0.17      0.38 o 
  -1  -2   9     1351.28     1421.51      9.72 o 
   0  -2   9     3629.34     3680.33     23.23 o 
   1  -2   9      783.61      785.19      6.73 o 
   2  -2   9      129.94      135.55      2.44 o 
   3  -2   9      847.52      857.25      9.81 o 
   4  -2   9     1489.75     1481.64     17.94 o 
   5  -2   9      534.37      555.47     11.08 o 
   6  -2   9       68.66       62.60      4.68 o 
   7  -2   9      209.46      209.96      8.88 o 
   8  -2   9     1302.56     1248.69     30.43 o 
   9  -2   9     1404.48     1330.20     32.43 o 
 -10  -1   9      510.52      515.02      8.30 o 
  -9  -1   9      825.24      803.12      9.24 o 
  -8  -1   9       73.09       70.78      2.12 o 
  -7  -1   9       48.27       44.55      1.71 o 
  -6  -1   9      999.78     1021.80      9.83 o 
  -5  -1   9     1238.31     1248.46     11.39 o 
  -4  -1   9       21.84       23.89      2.70 o 
  -3  -1   9        0.59        1.92      0.50 o 
  -2  -1   9     3561.32     3573.33     23.98 o 
  -1  -1   9     3402.22     3326.90     21.13 o 
   0  -1   9     1935.13     2013.89     13.30 o 
   1  -1   9      139.19      154.32      1.97 o 
   2  -1   9     1709.50     1692.93     15.62 o 
   3  -1   9     2866.77     2942.16     25.69 o 
   4  -1   9      848.42      860.28     15.71 o 
   5  -1   9      820.10      819.66     14.83 o 
   6  -1   9      546.51      548.48     16.12 o 
   7  -1   9      758.01      770.21     20.92 o 
   8  -1   9      310.20      305.31     11.53 o 
   9  -1   9       53.69       58.45      5.09 o 
 -10   0   9      707.43      718.08     10.46 o 
  -9   0   9       64.12       62.22      2.07 o 
  -8   0   9      306.96      306.13      4.39 o 
  -7   0   9      666.84      641.65      7.07 o 
  -6   0   9      764.93      761.53      7.87 o 
  -5   0   9     1794.94     1693.96     14.72 o 
  -4   0   9      688.82      692.71      7.10 o 
  -3   0   9     1097.58     1061.08      9.01 o 
  -2   0   9     1512.46     1490.57     10.28 o 
  -1   0   9      222.09      231.15      2.32 o 
   0   0   9       58.18       59.97      1.18 o 
   1   0   9     2178.99     2288.65     20.27 o 
   2   0   9      509.00      523.20      6.02 o 
   3   0   9     2845.89     2836.01     24.94 o 
   4   0   9       28.10       23.88      3.40 o 
   5   0   9      738.71      752.16     21.74 o 
   6   0   9     1053.80     1014.09     17.92 o 
   7   0   9      347.64      347.89     12.46 o 
   8   0   9       82.86       76.88      5.62 o 
   9   0   9      155.00      139.26      7.84 o 
 -10   1   9        4.67        4.33      1.02 o 
  -9   1   9      292.80      299.96      4.46 o 
  -8   1   9      687.64      650.56      7.31 o 
  -7   1   9      851.96      822.72      8.53 o 
  -6   1   9      148.22      150.75      2.80 o 
  -5   1   9      411.52      403.18      5.00 o 
  -4   1   9      956.13      946.51      9.09 o 
  -3   1   9       33.95       45.93      1.41 o 
  -2   1   9     1413.21     1384.44     11.00 o 
  -1   1   9      410.29      442.46      3.86 o 
   0   1   9     2602.72     2638.13     17.17 o 
   1   1   9     3090.21     3047.98     30.59 o 
   2   1   9      810.41      790.42      9.19 o 
   3   1   9      336.76      326.19      4.28 o 
   4   1   9     1701.86     1687.27     17.74 o 
   5   1   9      804.91      792.09     14.83 o 
   6   1   9      979.06      970.04     17.59 o 
   7   1   9      216.46      206.20      9.34 o 
   8   1   9      100.71       97.33      6.62 o 
   9   1   9      871.46      815.14     23.40 o 
 -10   2   9      330.33      332.73      5.70 o 
  -9   2   9      575.62      570.07      6.86 o 
  -8   2   9      726.35      723.43      7.96 o 
  -7   2   9       16.14       18.23      1.21 o 
  -6   2   9      136.63      142.97      3.87 o 
  -5   2   9     2131.90     2093.01     19.44 o 
  -4   2   9     2552.51     2473.51     22.42 o 
  -3   2   9      425.77      416.76      4.93 o 
  -2   2   9      196.73      188.48      2.56 o 
  -1   2   9     2593.85     2591.83     16.96 o 
   0   2   9      550.87      593.55      4.90 o 
   1   2   9       21.00       31.95      1.49 o 
   2   2   9       11.75       16.04      1.19 o 
   3   2   9      810.84      829.23      8.72 o 
   4   2   9     2386.00     2436.44     24.72 o 
   5   2   9     1064.68     1042.27     40.74 o 
   6   2   9      105.94      110.22      4.73 o 
   7   2   9      579.40      586.16     12.81 o 
   8   2   9     1704.44     1570.86     38.29 o 
 -10   3   9      500.19      494.27      7.49 o 
  -9   3   9      255.20      250.07      4.14 o 
  -8   3   9       25.75       23.84      1.45 o 
  -7   3   9      484.09      472.21      5.93 o 
  -6   3   9     1648.05     1580.30     15.61 o 
  -5   3   9      677.58      675.46      8.01 o 
  -4   3   9       24.98       27.81      1.48 o 
  -3   3   9      231.66      238.65      3.52 o 
  -2   3   9     1414.65     1394.20     11.29 o 
  -1   3   9      937.38      968.21      7.79 o 
   0   3   9      842.81      841.15      7.92 o 
   1   3   9       74.95       86.36      2.57 o 
   2   3   9     2445.13     2416.98     26.41 o 
   3   3   9     1623.68     1598.56     19.54 o 
   4   3   9       75.31       71.39      2.46 o 
   5   3   9       22.86       16.72      2.34 o 
   6   3   9      432.24      427.49     10.40 o 
   7   3   9      336.35      353.65      9.55 o 
   8   3   9     1140.43     1038.85     28.43 o 
  -9   4   9        3.92        4.91      1.09 o 
  -8   4   9      626.75      604.62      7.26 o 
  -7   4   9      692.67      661.04      9.68 o 
  -6   4   9      199.39      199.94      4.46 o 
  -5   4   9       64.21       60.44      2.35 o 
  -4   4   9      537.32      516.79      6.68 o 
  -3   4   9     1332.59     1322.42     12.17 o 
  -2   4   9     1133.24     1093.92      9.33 o 
  -1   4   9      610.90      602.79      5.51 o 
   0   4   9      307.83      317.52      4.38 o 
   1   4   9      941.14      948.03     11.00 o 
   2   4   9      443.06      431.71      6.16 o 
   3   4   9      367.42      370.71      6.54 o 
   4   4   9       14.01       13.30      1.38 o 
   5   4   9      639.37      601.65     18.04 o 
   6   4   9      871.04      886.13     24.21 o 
   7   4   9      201.60      191.02      6.98 o 
  -9   5   9      396.23      397.70      9.43 o 
  -8   5   9      218.43      217.81      5.05 o 
  -7   5   9      379.87      353.11      6.57 o 
  -6   5   9       17.84       16.67      1.61 o 
  -5   5   9      428.65      420.38      7.03 o 
  -4   5   9     1076.47     1079.58     15.50 o 
  -3   5   9      719.92      722.97      8.49 o 
  -2   5   9       10.02       11.75      0.88 o 
  -1   5   9     1273.42     1250.57     11.26 o 
   0   5   9      594.80      600.02      6.95 o 
   1   5   9      967.49      975.91     16.20 o 
   2   5   9       70.99       77.00      2.36 o 
   3   5   9      377.19      385.90      7.29 o 
   4   5   9      720.79      734.71     15.32 o 
   5   5   9     1078.40     1016.05     26.61 o 
   6   5   9      124.03      116.89      7.54 o 
  -8   6   9       11.33        8.13      1.60 o 
  -7   6   9        4.93        2.75      1.07 o 
  -6   6   9     1025.74     1004.79     16.42 o 
  -5   6   9      977.00      968.05     14.72 o 
  -4   6   9      492.55      480.64     10.66 o 
  -3   6   9       91.82       81.51      2.75 o 
  -2   6   9      112.84      109.80      2.89 o 
  -1   6   9     1079.28     1100.38     12.63 o 
   0   6   9     1150.75     1162.03     13.29 o 
   1   6   9      297.11      288.49      4.88 o 
   2   6   9      483.99      481.63      6.87 o 
   3   6   9      510.89      518.15      8.52 o 
   4   6   9      757.82      761.56     15.98 o 
   5   6   9       31.50       29.36      4.53 o 
   6   6   9       62.37       53.89      5.46 o 
  -7   7   9       50.11       47.46      3.02 o 
  -6   7   9      732.83      738.89     14.38 o 
  -5   7   9      143.31      150.43      5.50 o 
  -4   7   9        6.70       10.59      1.42 o 
  -3   7   9      433.37      434.11      7.24 o 
  -2   7   9      748.02      753.83     14.60 o 
  -1   7   9      937.87      927.42     11.17 o 
   0   7   9       20.50       19.48      2.09 o 
   1   7   9      208.29      203.09      4.03 o 
   2   7   9      306.03      303.78      7.35 o 
   3   7   9      421.13      427.79      7.60 o 
   4   7   9      208.50      214.57      4.88 o 
  -6   8   9      271.44      275.85      8.37 o 
  -5   8   9      117.79      115.76      4.32 o 
  -4   8   9      662.19      654.26      9.85 o 
  -3   8   9      362.61      358.66      7.59 o 
  -2   8   9      448.88      450.68     10.58 o 
  -1   8   9        1.71        2.89      0.99 o 
   0   8   9      435.81      436.59      9.55 o 
   1   8   9      737.59      748.79     11.10 o 
   2   8   9      449.15      469.16      8.08 o 
   3   8   9      125.06      129.09      3.89 o 
  -5   9   9      260.63      246.28      8.02 o 
  -4   9   9      213.65      214.21      5.89 o 
  -3   9   9       80.60       84.94      4.46 o 
  -2   9   9       90.72       92.85      4.56 o 
  -1   9   9      672.73      669.72      8.93 o 
   0   9   9      249.50      256.76      5.53 o 
   1   9   9      297.36      306.91      6.55 o 
  -2 -13  10       11.31        9.05      1.15 o 
  -1 -13  10      248.53      245.14      5.10 o 
   0 -13  10      377.19      383.80      6.28 o 
   1 -13  10        3.24        3.42      1.01 o 
   2 -13  10       22.28       24.39      1.77 o 
   3 -13  10      253.48      260.00     12.57 o 
   4 -13  10      487.02      502.40     12.05 o 
  -4 -12  10        6.29        5.00      1.20 o 
  -3 -12  10       57.04       56.46      2.07 o 
  -2 -12  10      555.28      563.71      8.18 o 
  -1 -12  10       14.31       18.53      1.49 o 
   0 -12  10      116.46      115.10      2.61 o 
   1 -12  10      321.51      316.26      5.05 o 
   2 -12  10      527.92      512.79      7.51 o 
   3 -12  10      444.73      444.97      7.76 o 
   4 -12  10       14.03       13.69      2.43 o 
   5 -12  10       13.86       10.09      2.34 o 
   6 -12  10      721.67      713.77     15.76 o 
  -5 -11  10        2.92        2.66      2.49 o 
  -4 -11  10      522.28      547.33      9.79 o 
  -3 -11  10      335.76      336.35      4.35 o 
  -2 -11  10      194.28      195.03      3.38 o 
  -1 -11  10       84.60       85.66      2.21 o 
   0 -11  10      253.81      249.23      3.84 o 
   1 -11  10     1072.17     1077.37     10.43 o 
   2 -11  10       93.03       88.66      3.10 o 
   3 -11  10       15.27       15.52      1.36 o 
   4 -11  10      299.19      301.69      8.31 o 
   5 -11  10      253.90      248.10      6.15 o 
   6 -11  10      256.38      259.71      7.86 o 
   7 -11  10       19.94       18.15      3.65 o 
  -6 -10  10      100.73      107.55      5.17 o 
  -5 -10  10      527.48      533.21     12.56 o 
  -4 -10  10      316.82      318.11      7.84 o 
  -3 -10  10      117.37      114.09      2.85 o 
  -2 -10  10       53.30       51.17      2.07 o 
  -1 -10  10      232.46      223.50      3.78 o 
   0 -10  10       79.78       86.27      3.78 o 
   1 -10  10      271.72      284.30      3.67 o 
   2 -10  10       61.65       65.82      2.33 o 
   3 -10  10      203.12      191.68      3.81 o 
   4 -10  10      568.85      575.69     12.12 o 
   5 -10  10      762.33      755.55     14.92 o 
   6 -10  10        2.08        2.67      1.71 o 
   7 -10  10      464.79      478.12     15.98 o 
   8 -10  10      423.69      442.42     15.33 o 
  -7  -9  10      164.36      177.00      6.50 o 
  -6  -9  10      199.06      193.81      6.74 o 
  -5  -9  10      332.44      342.09      9.71 o 
  -4  -9  10      104.87      115.26      2.87 o 
  -3  -9  10      284.02      283.69     11.03 o 
  -2  -9  10      280.17      283.40      4.87 o 
  -1  -9  10     1273.94     1294.38     12.88 o 
   0  -9  10      387.45      384.42      5.27 o 
   1  -9  10      218.27      212.84      3.29 o 
   2  -9  10      304.21      306.57      4.38 o 
   3  -9  10      873.14      871.06     19.12 o 
   4  -9  10      231.38      236.01      7.58 o 
   5  -9  10      142.76      139.89      5.36 o 
   6  -9  10      310.69      323.43     12.12 o 
   7  -9  10      314.42      319.49     12.24 o 
   8  -9  10      159.80      180.75      9.07 o 
  -7  -8  10      154.89      158.81      6.38 o 
  -6  -8  10      853.25      865.37     18.99 o 
  -5  -8  10        6.51        6.88      1.62 o 
  -4  -8  10      277.50      285.21      4.20 o 
  -3  -8  10      745.53      721.90      8.17 o 
  -2  -8  10      673.62      655.53      7.55 o 
  -1  -8  10       65.10       70.39      1.95 o 
   0  -8  10      112.94      114.32      2.53 o 
   1  -8  10      921.62      908.12      9.60 o 
   2  -8  10     1359.31     1371.75     13.24 o 
   3  -8  10        7.85       11.81      1.55 o 
   4  -8  10      152.53      153.60      4.25 o 
   5  -8  10      428.24      426.44      9.81 o 
   6  -8  10      743.87      747.72     20.81 o 
   7  -8  10      145.02      139.50      7.63 o 
   8  -8  10       25.27       26.01      4.01 o 
   9  -8  10      153.48      140.79      7.89 o 
  -8  -7  10      796.77      808.05     16.12 o 
  -7  -7  10       10.57        8.15      1.53 o 
  -6  -7  10       29.11       29.79      2.42 o 
  -5  -7  10      397.54      397.13      7.76 o 
  -4  -7  10     1367.63     1327.94     12.71 o 
  -3  -7  10      862.23      868.58      9.28 o 
  -2  -7  10        0.45        1.76      1.06 o 
  -1  -7  10      332.95      338.36      4.17 o 
   0  -7  10     1996.50     2022.15     18.53 o 
   1  -7  10      905.57      931.59      9.64 o 
   2  -7  10       26.74       22.54      1.21 o 
   3  -7  10      459.37      449.21      4.98 o 
   4  -7  10      736.20      725.95      9.91 o 
   5  -7  10     1795.73     1810.88     28.62 o 
   6  -7  10      359.03      366.72     12.70 o 
   7  -7  10       26.72       25.60      3.81 o 
   8  -7  10      845.99      825.98     22.62 o 
   9  -7  10      507.16      527.91     16.79 o 
  -8  -6  10      123.91      132.02      5.24 o 
  -7  -6  10       21.90       25.03      2.21 o 
  -6  -6  10      831.39      804.31     12.55 o 
  -5  -6  10      879.54      887.27     11.05 o 
  -4  -6  10      411.03      395.01      6.60 o 
  -3  -6  10       17.75       23.10      1.07 o 
  -2  -6  10       27.28       34.29      1.20 o 
  -1  -6  10      746.34      769.08      6.96 o 
   0  -6  10      819.64      822.85      7.88 o 
   1  -6  10     1064.00     1061.42     10.57 o 
   2  -6  10      474.44      484.43      5.89 o 
   3  -6  10     1431.46     1426.97     13.71 o 
   4  -6  10     2160.56     2100.59     24.68 o 
   5  -6  10      157.98      159.38      5.39 o 
   6  -6  10      239.48      239.95      9.74 o 
   7  -6  10      366.81      366.19     12.75 o 
   8  -6  10      309.43      290.00     11.25 o 
   9  -6  10      370.46      328.85     12.35 o 
  -9  -5  10      210.32      214.18      6.77 o 
  -8  -5  10       37.67       39.99      2.15 o 
  -7  -5  10      427.07      416.32      6.66 o 
  -6  -5  10      426.50      405.07      6.39 o 
  -5  -5  10      126.18      140.07      3.35 o 
  -4  -5  10       23.87       19.10      1.29 o 
  -3  -5  10     1431.74     1396.55     12.05 o 
  -2  -5  10     1831.54     1826.09     14.10 o 
  -1  -5  10     2322.47     2277.01     16.01 o 
   0  -5  10      147.26      143.79      2.39 o 
   1  -5  10      743.78      745.99      7.90 o 
   2  -5  10     1606.35     1607.15     15.12 o 
   3  -5  10      120.93      118.07      2.71 o 
   4  -5  10      453.55      447.50      5.53 o 
   5  -5  10      187.79      185.28      5.74 o 
   6  -5  10      214.37      226.49      9.25 o 
   7  -5  10     1666.34     1654.61     38.13 o 
   8  -5  10      241.22      240.07     10.06 o 
   9  -5  10      221.29      191.69      9.01 o 
  -9  -4  10      114.61      130.36      3.89 o 
  -8  -4  10      475.43      487.74      7.40 o 
  -7  -4  10      634.46      609.82      8.45 o 
  -6  -4  10      419.83      424.28      6.49 o 
  -5  -4  10      307.26      295.02      7.26 o 
  -4  -4  10      620.45      628.38      7.31 o 
  -3  -4  10     2885.61     2708.84     24.14 o 
  -2  -4  10      597.82      653.74      6.00 o 
  -1  -4  10      195.76      191.31      2.40 o 
   0  -4  10      168.41      171.14      2.40 o 
   1  -4  10     1611.53     1678.67     15.47 o 
   2  -4  10     2156.04     2147.42     17.72 o 
   3  -4  10        2.40        7.62      3.05 o 
   4  -4  10       16.29       14.79      1.20 o 
   5  -4  10     1859.29     1852.67     28.91 o 
   6  -4  10      764.75      779.50     21.00 o 
   7  -4  10        3.15        4.19      2.21 o 
   8  -4  10      121.02      110.29      6.69 o 
   9  -4  10      497.03      483.28     15.85 o 
  -9  -3  10      524.26      491.36      9.06 o 
  -8  -3  10      781.73      748.48      9.82 o 
  -7  -3  10      124.48      117.98      3.09 o 
  -6  -3  10       29.91       27.95      1.65 o 
  -5  -3  10      500.23      506.87      7.11 o 
  -4  -3  10     1202.83     1230.98     13.70 o 
  -3  -3  10       27.13       32.97      1.41 o 
  -2  -3  10      180.65      182.68      2.49 o 
  -1  -3  10      442.50      503.56      4.53 o 
   0  -3  10     3910.62     3865.17     25.98 o 
   1  -3  10     2054.68     2038.72     18.39 o 
   2  -3  10       32.88       40.00      1.68 o 
   3  -3  10      372.77      362.47      5.30 o 
   4  -3  10     2874.96     2811.15     34.90 o 
   5  -3  10      988.83      996.25     17.44 o 
   6  -3  10      172.56      177.57      7.85 o 
   7  -3  10       88.71       95.41      6.08 o 
   8  -3  10      471.29      482.44     15.54 o 
   9  -3  10      454.20      454.05     15.26 o 
 -10  -2  10      671.23      702.33     21.50 o 
  -9  -2  10      496.66      494.87      7.46 o 
  -8  -2  10      114.90      116.22      3.13 o 
  -7  -2  10      132.49      133.61      2.99 o 
  -6  -2  10      606.36      602.49      7.87 o 
  -5  -2  10     1037.01     1018.57     10.71 o 
  -4  -2  10      648.89      624.77      7.28 o 
  -3  -2  10       25.38       19.41      1.11 o 
  -2  -2  10     1105.82     1080.21      8.35 o 
  -1  -2  10     2872.05     2786.33     18.05 o 
   0  -2  10      373.84      397.01      3.60 o 
   1  -2  10      211.21      209.09      3.20 o 
   2  -2  10     1459.01     1478.26     14.02 o 
   3  -2  10     1298.80     1356.56     14.67 o 
   4  -2  10      362.98      366.51      8.63 o 
   5  -2  10      234.95      225.99     13.70 o 
   6  -2  10      150.63      158.74      5.89 o 
   7  -2  10     1010.50      983.77     25.64 o 
   8  -2  10      156.26      151.05      8.01 o 
   9  -2  10      264.65      256.18     10.93 o 
 -10  -1  10      326.47      334.25      6.46 o 
  -9  -1  10       16.37       13.22      1.42 o 
  -8  -1  10      350.83      357.98      5.39 o 
  -7  -1  10      749.79      714.82      8.46 o 
  -6  -1  10      861.19      795.22      8.98 o 
  -5  -1  10      730.20      731.36      8.33 o 
  -4  -1  10      360.97      347.93      4.88 o 
  -3  -1  10     1854.33     1838.26     15.60 o 
  -2  -1  10      206.66      228.79      2.68 o 
  -1  -1  10       74.68       86.41      1.44 o 
   0  -1  10       87.53       95.88      1.55 o 
   1  -1  10     1427.61     1488.32     15.61 o 
   2  -1  10     1405.54     1398.59     14.79 o 
   3  -1  10     1468.60     1448.30     15.60 o 
   4  -1  10        0.01        2.58      1.50 o 
   5  -1  10     1479.52     1478.99     24.22 o 
   6  -1  10     1490.94     1484.28     32.86 o 
   7  -1  10      738.12      711.20     20.36 o 
   8  -1  10      146.67      127.54      7.46 o 
   9  -1  10       55.95       61.11      5.50 o 
 -10   0  10        0.84        2.82      1.21 o 
  -9   0  10      473.56      474.21      6.60 o 
  -8   0  10      799.75      772.60      8.44 o 
  -7   0  10      803.97      792.47      8.45 o 
  -6   0  10       31.51       36.62      1.56 o 
  -5   0  10      935.70      914.49     11.39 o 
  -4   0  10      925.47      958.72      9.34 o 
  -3   0  10     2638.39     2562.48     19.53 o 
  -2   0  10      467.53      428.78      4.16 o 
  -1   0  10      150.27      166.09      2.73 o 
   0   0  10     2123.08     2160.74     14.38 o 
   1   0  10     1780.77     1748.88     19.08 o 
   2   0  10      129.44      146.39      3.13 o 
   3   0  10        4.42        4.96      0.70 o 
   4   0  10      840.03      856.31     10.20 o 
   5   0  10     1393.36     1392.02     40.49 o 
   6   0  10      804.29      829.75     16.12 o 
   7   0  10        9.43        8.30      2.70 o 
   8   0  10      560.57      531.65     17.27 o 
  -9   1  10      235.08      232.24      5.28 o 
  -8   1  10      696.47      680.38      7.77 o 
  -7   1  10       18.71       22.47      1.38 o 
  -6   1  10      120.01      122.03      2.63 o 
  -5   1  10     1284.10     1247.70     11.73 o 
  -4   1  10     1245.42     1222.15     11.39 o 
  -3   1  10      475.61      487.08      5.18 o 
  -2   1  10      439.13      443.02      5.25 o 
  -1   1  10      712.30      732.36      6.22 o 
   0   1  10     3003.39     3060.00     20.92 o 
   1   1  10       20.11       23.74      1.40 o 
   2   1  10       39.27       40.14      2.11 o 
   3   1  10     1486.69     1529.65     18.73 o 
   4   1  10     1954.97     1951.04     20.40 o 
   5   1  10       73.19       72.55      3.87 o 
   6   1  10       61.66       71.85      3.96 o 
   7   1  10      194.33      195.50      6.66 o 
   8   1  10      566.67      516.27     17.29 o 
  -9   2  10       76.59       66.89      2.47 o 
  -8   2  10       33.07       36.59      1.70 o 
  -7   2  10      544.28      540.14      6.60 o 
  -6   2  10      943.41      893.25      9.26 o 
  -5   2  10      611.49      604.38      6.88 o 
  -4   2  10        1.43        3.97      0.80 o 
  -3   2  10      327.53      333.61      4.43 o 
  -2   2  10     3355.20     3245.41     23.95 o 
  -1   2  10      585.47      592.97      5.37 o 
   0   2  10      450.09      444.91      5.41 o 
   1   2  10       59.75       76.43      4.51 o 
   2   2  10      807.47      821.55      9.80 o 
   3   2  10      599.45      595.02      8.98 o 
   4   2  10      176.57      178.42      4.01 o 
   5   2  10       62.01       61.69      5.35 o 
   6   2  10      423.05      427.88     10.49 o 
   7   2  10      942.63      929.05     18.03 o 
   8   2  10      374.29      369.45     14.42 o 
  -9   3  10        5.47        6.51      1.18 o 
  -8   3  10      408.94      387.94      5.50 o 
  -7   3  10      848.22      840.89      9.13 o 
  -6   3  10      197.97      189.17      3.77 o 
  -5   3  10        6.43       11.10      1.84 o 
  -4   3  10      336.09      348.29      5.42 o 
  -3   3  10     1310.25     1307.20     12.10 o 
  -2   3  10      399.63      402.93      4.41 o 
  -1   3  10      100.27       98.65      1.82 o 
   0   3  10      146.81      147.36      3.09 o 
   1   3  10     1940.39     1951.54     20.22 o 
   2   3  10     1276.02     1265.49     14.00 o 
   3   3  10      145.60      147.81      3.79 o 
   4   3  10       78.68       89.37     10.55 o 
   5   3  10     1539.27     1471.39     35.09 o 
   6   3  10      742.00      724.67     21.17 o 
   7   3  10      179.73      163.77      8.95 o 
  -9   4  10      460.74      462.46      8.34 o 
  -8   4  10      434.64      424.97      7.03 o 
  -7   4  10      119.84      122.41      3.11 o 
  -6   4  10       13.18       11.89      1.25 o 
  -5   4  10      388.36      380.44      5.72 o 
  -4   4  10     1494.69     1487.66     15.05 o 
  -3   4  10      858.88      859.03      8.86 o 
  -2   4  10       13.51       16.20      0.95 o 
  -1   4  10      464.00      458.79      7.07 o 
   0   4  10     1732.98     1730.00     18.09 o 
   1   4  10     1012.85     1038.79     12.00 o 
   2   4  10      347.93      349.88      5.46 o 
   3   4  10      295.20      298.33      6.59 o 
   4   4  10      397.29      398.98      6.92 o 
   5   4  10      931.82      868.47     23.77 o 
   6   4  10      100.28       93.75      6.94 o 
  -8   5  10      308.94      305.34      5.87 o 
  -7   5  10       20.46       20.96      1.60 o 
  -6   5  10      267.60      259.17      4.72 o 
  -5   5  10      991.16      966.94     11.06 o 
  -4   5  10      521.41      505.66      6.93 o 
  -3   5  10       37.42       32.31      1.62 o 
  -2   5  10      191.68      200.75      2.90 o 
  -1   5  10     1156.12     1163.59     13.18 o 
   0   5  10      516.36      513.25      8.20 o 
   1   5  10       32.84       32.82      1.79 o 
   2   5  10      205.86      202.97      4.25 o 
   3   5  10      590.67      582.55      9.25 o 
   4   5  10      222.63      226.14      5.74 o 
   5   5  10      282.47      264.98     11.26 o 
   6   5  10       65.45       61.55      5.86 o 
  -7   6  10      304.75      300.23      5.92 o 
  -6   6  10      152.50      153.31      3.65 o 
  -5   6  10      149.44      149.52      3.55 o 
  -4   6  10       52.37       59.80      2.02 o 
  -3   6  10      675.97      680.87      7.80 o 
  -2   6  10      498.01      507.17     11.07 o 
  -1   6  10      519.22      507.33      7.14 o 
   0   6  10        9.07       11.59      1.44 o 
   1   6  10      292.10      289.83      4.98 o 
   2   6  10      894.74      909.20     11.08 o 
   3   6  10      741.25      730.53     11.00 o 
   4   6  10      173.99      169.09      4.25 o 
   5   6  10      149.48      145.26      7.45 o 
  -6   7  10       51.55       56.54      3.10 o 
  -5   7  10       20.32       24.04      1.91 o 
  -4   7  10      642.69      640.13      8.46 o 
  -3   7  10      317.70      315.66      5.93 o 
  -2   7  10      199.28      208.24      6.61 o 
  -1   7  10        0.11        0.77      0.98 o 
   0   7  10      941.16      944.16     13.16 o 
   1   7  10      744.97      762.75     11.26 o 
   2   7  10      202.73      201.25      5.40 o 
   3   7  10       16.85       16.58      1.79 o 
  -5   8  10      139.32      134.46      4.56 o 
  -4   8  10      607.92      610.57      9.28 o 
  -3   8  10       56.73       60.02      3.78 o 
  -2   8  10        8.78        9.61      2.01 o 
  -1   8  10      445.41      450.17      7.49 o 
   0   8  10      365.26      362.25      7.83 o 
   1   8  10      239.97      235.46      5.27 o 
   2   8  10        3.91        6.42      1.64 o 
  -1 -13  11        0.89        0.48      1.10 o 
   0 -13  11        1.64        1.92      1.15 o 
   1 -13  11       90.42       90.95      2.93 o 
   2 -13  11      266.02      268.53      6.13 o 
   3 -13  11      221.92      225.74      5.88 o 
  -3 -12  11      210.02      207.19      3.89 o 
  -2 -12  11       58.88       59.42      2.12 o 
  -1 -12  11        0.52        0.93      0.89 o 
   0 -12  11       97.38       92.80      2.36 o 
   1 -12  11       94.82       96.53      2.94 o 
   2 -12  11      105.02      118.74      3.26 o 
   3 -12  11       15.76       17.58      1.73 o 
   4 -12  11      230.39      219.18      8.80 o 
   5 -12  11      105.61       95.71      7.01 o 
  -4 -11  11      106.35      110.84      3.69 o 
  -3 -11  11      103.60      117.48      4.16 o 
  -2 -11  11       48.76       47.15      1.96 o 
  -1 -11  11      368.28      375.80      5.03 o 
   0 -11  11      437.72      439.12      5.06 o 
   1 -11  11      358.56      356.29      5.90 o 
   2 -11  11        3.25        5.00      1.11 o 
   3 -11  11      784.34      795.36     10.05 o 
   4 -11  11       30.21       26.53      4.12 o 
   5 -11  11      388.91      411.96     14.49 o 
   6 -11  11       14.60       19.80      2.85 o 
  -5 -10  11      495.45      498.54     17.33 o 
  -4 -10  11      148.82      170.91      4.31 o 
  -3 -10  11      498.83      519.58      7.21 o 
  -2 -10  11      496.69      490.48      7.20 o 
  -1 -10  11      436.06      428.67      6.64 o 
   0 -10  11      179.32      190.98      3.25 o 
   1 -10  11      301.29      301.41      4.12 o 
   2 -10  11       96.93       88.35      2.69 o 
   3 -10  11      566.02      569.75      7.77 o 
   4 -10  11      187.17      180.55      6.17 o 
   5 -10  11       20.05       17.37      3.78 o 
   6 -10  11      346.61      350.94      9.37 o 
   7 -10  11      226.28      239.65     10.83 o 
  -6  -9  11      224.09      228.80      7.52 o 
  -5  -9  11       24.09       26.76      2.08 o 
  -4  -9  11      190.19      184.78      4.06 o 
  -3  -9  11      650.14      652.99      9.64 o 
  -2  -9  11      204.90      203.93      4.06 o 
  -1  -9  11      170.14      172.20      3.74 o 
   0  -9  11      221.23      227.88      3.86 o 
   1  -9  11      656.86      663.07      7.67 o 
   2  -9  11      996.04      992.89     10.34 o 
   3  -9  11      130.79      140.68      3.19 o 
   4  -9  11       47.00       42.55      4.93 o 
   5  -9  11       42.61       48.30      5.79 o 
   6  -9  11      779.51      769.07     20.21 o 
   7  -9  11      284.15      286.66     11.86 o 
   8  -9  11        3.34        6.01      2.80 o 
  -7  -8  11       44.76       48.40      3.71 o 
  -6  -8  11       23.24       25.05      2.39 o 
  -5  -8  11       45.39       41.38      2.35 o 
  -4  -8  11      719.31      708.35      7.93 o 
  -3  -8  11      502.35      506.67      8.94 o 
  -2  -8  11       10.24       10.00      1.03 o 
  -1  -8  11        3.63        4.43      1.44 o 
   0  -8  11      847.37      856.93      9.26 o 
   1  -8  11      318.19      313.72      5.11 o 
   2  -8  11      265.36      265.98      4.62 o 
   3  -8  11       21.04       22.55      1.26 o 
   4  -8  11      680.77      673.24     20.24 o 
   5  -8  11     1098.15     1082.94     19.39 o 
   6  -8  11       30.46       30.60      3.10 o 
   7  -8  11      229.71      231.95     10.32 o 
   8  -8  11      227.22      211.22      9.93 o 
  -8  -7  11        5.51        6.06      2.88 o 
  -7  -7  11      123.50      125.63      5.27 o 
  -6  -7  11      412.99      415.71      8.36 o 
  -5  -7  11      436.79      443.79      7.24 o 
  -4  -7  11      187.40      199.31      4.38 o 
  -3  -7  11       27.61       30.02      1.32 o 
  -2  -7  11      853.89      856.44      9.20 o 
  -1  -7  11     1299.41     1301.10     11.66 o 
   0  -7  11      820.90      814.23      8.77 o 
   1  -7  11       76.92       73.63      2.50 o 
   2  -7  11      995.25      980.69     10.05 o 
   3  -7  11      812.21      805.12      9.70 o 
   4  -7  11      301.60      292.95      5.16 o 
   5  -7  11       70.64       76.15      3.99 o 
   6  -7  11       21.95       21.04      2.71 o 
   7  -7  11      195.36      192.61      9.21 o 
   8  -7  11      528.30      516.51     16.81 o 
  -8  -6  11        6.23        6.22      1.81 o 
  -7  -6  11      625.08      644.77     11.15 o 
  -6  -6  11      951.13      946.81     12.00 o 
  -5  -6  11      126.06      127.07      3.37 o 
  -4  -6  11       23.85       23.93      1.49 o 
  -3  -6  11      965.59      984.59      9.22 o 
  -2  -6  11     1147.92     1099.66      9.40 o 
  -1  -6  11      687.51      697.22      6.97 o 
   0  -6  11        0.10        2.19      1.04 o 
   1  -6  11      199.40      198.02      3.73 o 
   2  -6  11      667.95      655.36      8.26 o 
   3  -6  11     1192.80     1195.47     15.13 o 
   4  -6  11      419.14      418.65      5.42 o 
   5  -6  11      224.97      228.46     13.87 o 
   6  -6  11      474.11      488.85     11.05 o 
   7  -6  11     1022.48     1014.00     26.49 o 
   8  -6  11        3.33        1.50      2.21 o 
  -8  -5  11      540.52      543.70      9.35 o 
  -7  -5  11      573.74      543.64      8.13 o 
  -6  -5  11      100.91       91.62      2.87 o 
  -5  -5  11        3.62        5.46      1.45 o 
  -4  -5  11      160.61      155.34      3.19 o 
  -3  -5  11      487.06      515.28      6.52 o 
  -2  -5  11      823.63      835.36      8.07 o 
  -1  -5  11      351.46      333.51      3.75 o 
   0  -5  11      333.71      365.07      4.36 o 
   1  -5  11     1361.43     1368.49     13.18 o 
   2  -5  11     2729.35     2709.72     26.86 o 
   3  -5  11       22.06       21.86      1.46 o 
   4  -5  11      209.93      204.69      4.15 o 
   5  -5  11      746.46      728.25     14.19 o 
   6  -5  11     1278.70     1247.97     21.54 o 
   7  -5  11       59.35       57.15      5.10 o 
   8  -5  11       26.49       22.60      3.89 o 
  -9  -4  11      228.77      227.51      5.88 o 
  -8  -4  11      524.69      529.87      8.02 o 
  -7  -4  11       63.21       60.81      3.18 o 
  -6  -4  11        0.56        2.10      0.88 o 
  -5  -4  11      489.65      504.64      7.91 o 
  -4  -4  11     1723.07     1732.16     16.64 o 
  -3  -4  11      252.24      260.44      4.13 o 
  -2  -4  11       17.73       15.46      1.04 o 
  -1  -4  11      788.28      784.57      6.53 o 
   0  -4  11     1130.23     1127.65     10.14 o 
   1  -4  11     1299.26     1294.47     12.53 o 
   2  -4  11      225.07      204.12      3.63 o 
   3  -4  11      854.66      872.79     10.37 o 
   4  -4  11      833.78      827.37     11.32 o 
   5  -4  11      605.43      609.14     12.46 o 
   6  -4  11       45.49       41.55      4.20 o 
   7  -4  11       78.58       82.85      6.03 o 
   8  -4  11      348.28      347.97     13.06 o 
  -9  -3  11      415.23      412.23      7.66 o 
  -8  -3  11       97.77       98.11      3.02 o 
  -7  -3  11      365.50      363.20      6.11 o 
  -6  -3  11      947.93      928.73     11.49 o 
  -5  -3  11     1069.48     1000.57     12.00 o 
  -4  -3  11      319.14      295.44      4.50 o 
  -3  -3  11       51.35       46.93      1.70 o 
  -2  -3  11      943.89      945.80      8.15 o 
  -1  -3  11      976.70      966.78      7.69 o 
   0  -3  11       17.56       25.26      2.11 o 
   1  -3  11      119.88      137.02      2.62 o 
   2  -3  11      739.35      745.36      8.89 o 
   3  -3  11      867.72      896.65     13.10 o 
   4  -3  11      981.81      970.09     12.97 o 
   5  -3  11       89.73       90.01      4.20 o 
   6  -3  11      663.22      649.82     13.30 o 
   7  -3  11     1612.21     1576.98     37.54 o 
   8  -3  11      618.98      591.83     18.43 o 
  -9  -2  11        7.09        8.50      1.42 o 
  -8  -2  11      222.45      226.75      4.67 o 
  -7  -2  11     1244.22     1212.69     12.88 o 
  -6  -2  11      281.04      263.10      5.54 o 
  -5  -2  11      398.02      409.18      5.72 o 
  -4  -2  11      779.04      744.26      8.51 o 
  -3  -2  11     1361.60     1409.02     12.65 o 
  -2  -2  11     1295.42     1312.21      9.99 o 
  -1  -2  11     1251.10     1199.43      8.66 o 
   0  -2  11       42.55       47.66      1.59 o 
   1  -2  11      571.29      555.32      7.15 o 
   2  -2  11     1907.57     1903.01     23.39 o 
   3  -2  11      795.78      798.48     10.98 o 
   4  -2  11       78.66       83.78      2.31 o 
   5  -2  11      650.76      674.30     13.50 o 
   6  -2  11      889.47      888.69     16.76 o 
   7  -2  11      398.07      391.20     14.00 o 
   8  -2  11       56.50       56.26      5.25 o 
  -9  -1  11      158.84      153.09      4.22 o 
  -8  -1  11      395.63      389.38      5.87 o 
  -7  -1  11      498.44      473.35      6.54 o 
  -6  -1  11       21.17       21.14      1.44 o 
  -5  -1  11      217.40      214.00      3.85 o 
  -4  -1  11      691.20      690.33      8.07 o 
  -3  -1  11     1531.48     1469.27     13.13 o 
  -2  -1  11      798.40      800.84      7.18 o 
  -1  -1  11      162.99      140.85      2.12 o 
   0  -1  11     1045.36     1086.20     10.77 o 
   1  -1  11     1715.19     1760.47     21.03 o 
   2  -1  11      334.65      337.05      5.07 o 
   3  -1  11      144.47      144.40      6.00 o 
   4  -1  11      189.34      211.54      3.93 o 
   5  -1  11     1402.51     1434.01     24.10 o 
   6  -1  11      248.82      262.60      8.00 o 
   7  -1  11       16.84       18.89      2.65 o 
   8  -1  11      219.48      224.89     10.53 o 
  -9   0  11      222.11      217.72      5.14 o 
  -8   0  11      250.66      238.18      4.38 o 
  -7   0  11       39.45       38.10      1.74 o 
  -6   0  11      390.24      376.67      5.15 o 
  -5   0  11     1127.95     1100.08     10.77 o 
  -4   0  11      599.62      600.34      6.77 o 
  -3   0  11       86.34       86.45      1.93 o 
  -2   0  11     1260.40     1284.93     12.57 o 
  -1   0  11     1400.62     1422.53     10.75 o 
   0   0  11     1929.21     1884.98     19.32 o 
   1   0  11       95.10       92.38      2.46 o 
   2   0  11        0.59        2.14      0.78 o 
   3   0  11      508.39      524.51      8.18 o 
   4   0  11      721.58      722.36     10.52 o 
   5   0  11      442.00      443.07     10.43 o 
   6   0  11       11.18       12.98      2.37 o 
   7   0  11       49.71       59.72      4.00 o 
   8   0  11     1012.44      999.02     27.47 o 
  -9   1  11       92.64       92.14      2.99 o 
  -8   1  11       15.96       20.20      1.43 o 
  -7   1  11      315.00      306.92      4.70 o 
  -6   1  11     1283.19     1254.06     12.15 o 
  -5   1  11      229.39      218.70      3.68 o 
  -4   1  11        0.15        3.29      0.72 o 
  -3   1  11      105.23      117.46      2.29 o 
  -2   1  11     1624.79     1587.55     11.96 o 
  -1   1  11      375.18      397.80      3.87 o 
   0   1  11      172.82      182.55      3.46 o 
   1   1  11       33.24       37.04      1.86 o 
   2   1  11     1150.89     1151.37     12.92 o 
   3   1  11     2551.94     2539.59     29.51 o 
   4   1  11      138.45      144.00      3.60 o 
   5   1  11       18.49       15.12      3.53 o 
   6   1  11     1166.55     1157.73     21.03 o 
   7   1  11      757.24      742.77     15.53 o 
  -9   2  11       17.29       17.12      1.79 o 
  -8   2  11      696.75      692.89      9.71 o 
  -7   2  11      462.16      447.25      6.01 o 
  -6   2  11      300.01      299.36      4.60 o 
  -5   2  11       23.27       24.81      1.46 o 
  -4   2  11      117.20      109.17      3.30 o 
  -3   2  11     1223.71     1230.12     11.62 o 
  -2   2  11     1723.11     1725.69     13.78 o 
  -1   2  11       16.33       21.97      1.09 o 
   0   2  11      273.53      264.34      4.37 o 
   1   2  11     2106.01     2082.09     21.46 o 
   2   2  11     1815.93     1850.10     19.39 o 
   3   2  11       12.85       17.10      1.76 o 
   4   2  11       48.05       50.47      2.24 o 
   5   2  11      256.36      248.05     10.69 o 
   6   2  11      734.02      728.91     21.29 o 
   7   2  11      290.50      294.17     12.34 o 
  -8   3  11      336.12      324.17      6.04 o 
  -7   3  11      281.96      279.89      4.59 o 
  -6   3  11      129.57      129.14      2.95 o 
  -5   3  11      532.53      543.90      7.29 o 
  -4   3  11     1109.18     1112.32     12.06 o 
  -3   3  11     1069.53     1056.66     10.44 o 
  -2   3  11       36.00       41.84      1.31 o 
  -1   3  11      421.58      431.09      6.16 o 
   0   3  11      551.64      564.37      7.37 o 
   1   3  11      595.97      596.14      7.87 o 
   2   3  11       27.41       26.70      1.61 o 
   3   3  11       55.18       57.15      2.52 o 
   4   3  11      400.24      401.80     10.41 o 
   5   3  11      802.36      772.50     21.98 o 
   6   3  11      103.40      100.99      7.13 o 
  -8   4  11      165.08      156.26      4.10 o 
  -7   4  11       72.77       72.97      2.33 o 
  -6   4  11      553.64      537.08      7.47 o 
  -5   4  11      417.91      408.51      6.19 o 
  -4   4  11       25.24       26.25      1.76 o 
  -3   4  11       69.52       71.61      2.10 o 
  -2   4  11      273.05      280.64      4.66 o 
  -1   4  11      737.47      732.24     10.44 o 
   0   4  11      639.09      639.38      9.61 o 
   1   4  11       57.43       59.19      2.16 o 
   2   4  11      252.74      257.74      4.61 o 
   3   4  11     1114.44     1104.85     14.94 o 
   4   4  11      938.54      945.11     13.12 o 
   5   4  11      101.78      106.08      4.87 o 
  -7   5  11      302.94      304.15      5.98 o 
  -6   5  11      456.88      455.65      6.85 o 
  -5   5  11      410.77      411.47      6.33 o 
  -4   5  11        6.36        8.59      1.06 o 
  -3   5  11      278.91      281.12      4.44 o 
  -2   5  11     1019.75     1026.63     18.19 o 
  -1   5  11      478.75      490.43     12.56 o 
   0   5  11        0.53        1.52      1.08 o 
   1   5  11      688.75      703.89      9.05 o 
   2   5  11     1071.00     1116.02     12.97 o 
   3   5  11      355.16      349.09      6.69 o 
   4   5  11        6.88        6.36      1.31 o 
   5   5  11      201.67      193.30      6.65 o 
  -6   6  11      145.51      149.24      4.11 o 
  -5   6  11        7.54        6.89      1.16 o 
  -4   6  11      457.21      456.45      6.21 o 
  -3   6  11      574.83      585.60     11.99 o 
  -2   6  11      289.79      281.57      8.04 o 
  -1   6  11      136.71      136.78      3.67 o 
   0   6  11      183.47      186.97      4.54 o 
   1   6  11      712.26      686.50     14.97 o 
   2   6  11       95.09       95.50      3.34 o 
   3   6  11       64.42       65.11      2.85 o 
  -5   7  11      414.52      404.14      7.28 o 
  -4   7  11      598.35      614.25      8.36 o 
  -3   7  11       85.14       87.65      5.64 o 
  -2   7  11       38.61       36.21      4.48 o 
  -1   7  11      166.45      160.16      3.99 o 
   0   7  11      200.00      210.12      4.90 o 
   1   7  11      298.19      300.86      6.08 o 
   2   7  11        1.04        0.65      1.23 o 
  -2   8  11      681.06      687.62     20.20 o 
  -1   8  11      654.00      664.69     19.44 o 
  -2 -12  12       76.23       78.19      2.38 o 
  -1 -12  12      494.06      498.50      6.22 o 
   0 -12  12      191.62      183.29      4.97 o 
   1 -12  12      133.89      141.63      4.61 o 
   2 -12  12        1.32        3.76      1.11 o 
   3 -12  12      299.33      301.95      5.22 o 
   4 -12  12       74.40       76.18      7.03 o 
  -4 -11  12        2.41        3.43      1.32 o 
  -3 -11  12      179.30      167.44      5.97 o 
  -2 -11  12      258.92      251.46      4.88 o 
  -1 -11  12       94.71       97.65      2.42 o 
   0 -11  12      137.98      144.03      2.82 o 
   1 -11  12       71.56       68.57      2.51 o 
   2 -11  12      301.55      303.93      5.42 o 
   3 -11  12      613.38      626.16      8.51 o 
   4 -11  12      175.41      158.95      8.50 o 
   5 -11  12       12.31       12.66      3.64 o 
  -5 -10  12       54.80       46.91      5.76 o 
  -4 -10  12       71.65       69.33      4.26 o 
  -3 -10  12      144.03      145.08      5.11 o 
  -2 -10  12      520.49      534.18      7.71 o 
  -1 -10  12       26.28       27.56      1.83 o 
   0 -10  12       12.55       12.72      1.20 o 
   1 -10  12      635.26      624.90      8.15 o 
   2 -10  12      179.53      178.58      3.90 o 
   3 -10  12       19.51       20.54      1.56 o 
   4 -10  12        0.98       -0.84      2.39 o 
   5 -10  12      186.59      178.00      9.14 o 
   6 -10  12      334.96      322.50     12.76 o 
  -6  -9  12        2.03        4.85      1.49 o 
  -5  -9  12       15.76       18.55      3.68 o 
  -4  -9  12      516.38      525.19      7.12 o 
  -3  -9  12      264.24      265.13      9.64 o 
  -2  -9  12        0.15        1.65      1.35 o 
  -1  -9  12      306.60      308.83      5.33 o 
   0  -9  12      732.42      727.85      9.30 o 
   1  -9  12      325.59      325.40      4.77 o 
   2  -9  12       33.49       37.74      2.41 o 
   3  -9  12       27.87       30.83      1.77 o 
   4  -9  12      951.83      941.50     24.64 o 
   5  -9  12      428.32      433.36     14.89 o 
   6  -9  12       27.05       27.18      3.15 o 
   7  -9  12        4.78        1.17      2.36 o 
  -6  -8  12      742.97      743.08     15.48 o 
  -5  -8  12      569.64      579.10     13.35 o 
  -4  -8  12      190.80      196.76      4.00 o 
  -3  -8  12       23.93       21.55      2.78 o 
  -2  -8  12      265.55      272.86      4.29 o 
  -1  -8  12     1100.65     1115.41     12.95 o 
   0  -8  12      199.26      199.02      3.92 o 
   1  -8  12      323.93      332.36      5.42 o 
   2  -8  12      181.34      185.76      3.84 o 
   3  -8  12      685.46      664.30      8.20 o 
   4  -8  12      397.05      387.23     13.40 o 
   5  -8  12      262.90      255.15     10.84 o 
   6  -8  12       44.87       41.52      3.66 o 
   7  -8  12      334.60      356.60     13.67 o 
  -7  -7  12      122.74      128.76      5.50 o 
  -6  -7  12      878.70      873.35     16.78 o 
  -5  -7  12       12.57       11.14      1.45 o 
  -4  -7  12       35.60       37.40      2.24 o 
  -3  -7  12       99.37      105.08      3.14 o 
  -2  -7  12      307.40      302.74      4.50 o 
  -1  -7  12      677.54      698.64      8.02 o 
   0  -7  12       21.08       21.53      1.51 o 
   1  -7  12      521.64      530.07      7.29 o 
   2  -7  12      832.06      839.65     10.24 o 
   3  -7  12      701.74      704.46     17.16 o 
   4  -7  12       50.31       57.87      6.82 o 
   5  -7  12      204.11      206.64      6.72 o 
   6  -7  12      229.37      230.78      7.35 o 
   7  -7  12      483.84      462.42     15.87 o 
   8  -7  12      241.75      233.17     10.80 o 
  -7  -6  12      227.78      225.99      7.23 o 
  -6  -6  12      227.42      228.77      4.91 o 
  -5  -6  12       30.45       32.12      2.06 o 
  -4  -6  12      164.92      159.10      3.39 o 
  -3  -6  12     1401.25     1415.60     14.37 o 
  -2  -6  12      498.18      507.00      5.68 o 
  -1  -6  12       97.51      103.70      2.43 o 
   0  -6  12      378.27      381.37      5.09 o 
   1  -6  12      449.45      447.22      6.40 o 
   2  -6  12      499.32      477.42      7.66 o 
   3  -6  12      139.82      148.34      4.88 o 
   4  -6  12      916.50      879.67     11.02 o 
   5  -6  12      290.26      299.13      8.96 o 
   6  -6  12     1000.40     1000.70     18.68 o 
   7  -6  12       50.38       44.38      5.22 o 
   8  -6  12      174.73      175.54      9.26 o 
  -8  -5  12      805.98      805.90     12.52 o 
  -7  -5  12      128.26      127.76      3.61 o 
  -6  -5  12      244.05      253.25      5.66 o 
  -5  -5  12      838.42      812.27     10.65 o 
  -4  -5  12     1371.00     1333.93     13.72 o 
  -3  -5  12       43.14       45.71      1.81 o 
  -2  -5  12        5.73        6.06      0.92 o 
  -1  -5  12      345.42      336.54      4.69 o 
   0  -5  12      610.69      625.25      7.16 o 
   1  -5  12      518.80      529.84      6.36 o 
   2  -5  12       99.47      105.37      3.14 o 
   3  -5  12      513.19      524.89      8.14 o 
   4  -5  12     1393.09     1371.74     32.89 o 
   5  -5  12       64.96       71.69      3.97 o 
   6  -5  12      344.32      340.90      9.01 o 
   7  -5  12      610.43      580.32     18.21 o 
   8  -5  12      447.65      442.24     15.55 o 
  -8  -4  12      125.45      135.94      4.20 o 
  -7  -4  12      195.21      197.31      4.46 o 
  -6  -4  12      498.94      512.01      7.79 o 
  -5  -4  12      427.32      417.64      6.69 o 
  -4  -4  12      275.10      271.34      4.47 o 
  -3  -4  12      101.53       87.61      2.39 o 
  -2  -4  12     1125.64     1160.16      9.82 o 
  -1  -4  12     1931.75     1947.10     18.00 o 
   0  -4  12      731.37      741.83      8.09 o 
   1  -4  12       44.15       42.50      1.61 o 
   2  -4  12      616.21      598.10      8.84 o 
   3  -4  12      405.12      407.24      6.84 o 
   4  -4  12     1060.28     1068.79     13.83 o 
   5  -4  12       12.88       17.03      2.44 o 
   6  -4  12      194.29      185.72      6.43 o 
   7  -4  12      875.21      825.11     23.30 o 
   8  -4  12      195.38      189.94      9.56 o 
  -8  -3  12       14.41       13.53      1.67 o 
  -7  -3  12      363.66      350.65      8.45 o 
  -6  -3  12      692.04      677.72      9.34 o 
  -5  -3  12       60.42       54.73      2.26 o 
  -4  -3  12      162.74      158.80      3.72 o 
  -3  -3  12     1141.70     1137.58     11.84 o 
  -2  -3  12      645.81      653.81      6.25 o 
  -1  -3  12      661.40      638.65      6.57 o 
   0  -3  12        7.63        7.03      1.57 o 
   1  -3  12      943.16      941.94     11.46 o 
   2  -3  12      543.38      568.57      7.40 o 
   3  -3  12      648.81      649.25      9.56 o 
   4  -3  12        0.58        1.52      0.87 o 
   5  -3  12      514.82      510.45     11.49 o 
   6  -3  12      307.47      304.33      8.50 o 
   7  -3  12      488.16      494.68     11.68 o 
   8  -3  12        0.20        0.77      2.21 o 
  -8  -2  12      332.04      323.19      6.68 o 
  -7  -2  12      286.22      279.14      4.86 o 
  -6  -2  12       30.48       27.43      1.69 o 
  -5  -2  12      348.78      341.94      5.28 o 
  -4  -2  12      675.75      677.17      7.41 o 
  -3  -2  12      681.50      707.35      7.55 o 
  -2  -2  12       39.75       38.63      1.29 o 
  -1  -2  12      492.14      487.55      5.40 o 
   0  -2  12     1736.84     1805.47     16.80 o 
   1  -2  12     1259.22     1233.77     13.64 o 
   2  -2  12      571.87      563.69      7.39 o 
   3  -2  12        7.83        8.28      1.81 o 
   4  -2  12      605.47      607.01     10.06 o 
   5  -2  12      573.13      571.25     12.43 o 
   6  -2  12      365.29      353.36      9.46 o 
   7  -2  12        1.04        2.64      1.71 o 
   8  -2  12       93.41      100.60      7.18 o 
  -8  -1  12      375.64      376.78      7.32 o 
  -7  -1  12        8.35        9.81      1.17 o 
  -6  -1  12      163.20      159.85      3.51 o 
  -5  -1  12     1178.39     1161.20     12.40 o 
  -4  -1  12      261.46      249.43      3.87 o 
  -3  -1  12      106.07      102.01      2.39 o 
  -2  -1  12      154.12      149.47      2.40 o 
  -1  -1  12     1159.35     1143.30     11.29 o 
   0  -1  12      781.29      761.11      9.16 o 
   1  -1  12      193.73      205.89      3.85 o 
   2  -1  12       80.86       79.16      2.33 o 
   3  -1  12      873.41      888.99     12.26 o 
   4  -1  12     1167.08     1166.39     15.10 o 
   5  -1  12      603.62      590.79     17.97 o 
   6  -1  12       20.40       17.65      2.66 o 
   7  -1  12      432.08      432.64     10.95 o 
  -8   0  12       40.77       39.44      2.50 o 
  -7   0  12      127.05      134.97      3.29 o 
  -6   0  12      949.49      930.57     10.66 o 
  -5   0  12      455.44      451.50      7.72 o 
  -4   0  12       12.29       12.23      1.35 o 
  -3   0  12      224.36      229.51      3.64 o 
  -2   0  12      904.35      901.64      8.06 o 
  -1   0  12     1404.45     1417.48     15.28 o 
   0   0  12       22.51       26.12      2.29 o 
   1   0  12      146.09      141.61      3.35 o 
   2   0  12     1287.71     1286.48     14.24 o 
   3   0  12     1644.74     1657.04     20.46 o 
   4   0  12      213.15      220.91      4.67 o 
   5   0  12       97.73       92.58      6.52 o 
   6   0  12      197.31      201.74      9.78 o 
   7   0  12      514.58      508.36     17.14 o 
  -8   1  12      441.20      443.51      7.37 o 
  -7   1  12      610.54      609.24      8.71 o 
  -6   1  12      330.44      326.10      4.92 o 
  -5   1  12        6.85        7.74      1.00 o 
  -4   1  12      115.94      118.50      2.47 o 
  -3   1  12     1420.53     1444.67     12.39 o 
  -2   1  12      619.14      640.96      5.90 o 
  -1   1  12      225.53      212.98      4.47 o 
   0   1  12      945.93      938.72     11.10 o 
   1   1  12      103.37      104.46      2.75 o 
   2   1  12     1185.51     1228.53     13.80 o 
   3   1  12        7.24        7.24      1.25 o 
   4   1  12       73.07       81.37      2.82 o 
   5   1  12      247.90      240.46     10.49 o 
   6   1  12      763.75      721.19     21.31 o 
  -8   2  12      845.35      842.25     11.48 o 
  -7   2  12       89.66       80.51      2.43 o 
  -6   2  12        0.51        3.17      1.71 o 
  -5   2  12      675.92      672.24      7.82 o 
  -4   2  12      676.44      680.23      7.15 o 
  -3   2  12      140.30      132.59      2.60 o 
  -2   2  12      148.03      146.19      2.28 o 
  -1   2  12       93.45       91.75      2.91 o 
   0   2  12     1312.03     1324.10     16.85 o 
   1   2  12      310.70      308.88      5.09 o 
   2   2  12      357.64      358.75      5.63 o 
   3   2  12      592.72      613.05      9.57 o 
   4   2  12      621.15      610.73      9.42 o 
   5   2  12     1048.25     1020.67     26.91 o 
   6   2  12      105.10      110.64      7.60 o 
  -7   3  12       84.08       83.50      3.00 o 
  -6   3  12      210.95      208.54      3.94 o 
  -5   3  12      700.32      701.60      8.17 o 
  -4   3  12      504.95      501.72      6.35 o 
  -3   3  12       49.94       55.28      2.01 o 
  -2   3  12      326.03      323.53      9.75 o 
  -1   3  12      974.75      968.36     13.02 o 
   0   3  12     1091.47     1096.46     14.58 o 
   1   3  12        8.89        9.44      1.18 o 
   2   3  12      327.12      336.53      5.46 o 
   3   3  12      895.62      928.21     13.12 o 
   4   3  12      516.23      521.53      8.51 o 
   5   3  12       49.25       52.39      4.78 o 
  -7   4  12      502.77      511.41      8.32 o 
  -6   4  12      782.59      760.60      8.88 o 
  -5   4  12      349.49      361.54      5.89 o 
  -4   4  12       38.26       38.50      1.87 o 
  -3   4  12      479.49      479.75      6.21 o 
  -2   4  12      373.59      366.00     12.62 o 
  -1   4  12      486.27      486.88      7.86 o 
   0   4  12       19.55       19.50      1.73 o 
   1   4  12      398.08      408.01      6.19 o 
   2   4  12      311.21      314.41      5.76 o 
   3   4  12      420.39      415.51      7.51 o 
   4   4  12       54.13       55.68      2.52 o 
  -6   5  12       51.79       54.01      2.70 o 
  -5   5  12      121.43      122.41      3.34 o 
  -4   5  12      590.16      599.45      7.44 o 
  -3   5  12      678.80      677.49     13.85 o 
  -2   5  12      466.92      480.13     15.38 o 
  -1   5  12       10.87       12.49      1.45 o 
   0   5  12       93.94       86.77      3.08 o 
   1   5  12      290.63      277.73      5.76 o 
   2   5  12      388.58      403.61      7.35 o 
   3   5  12        0.07        1.15      1.13 o 
  -5   6  12      483.16      490.54      8.22 o 
  -4   6  12      152.36      152.84      4.16 o 
  -3   6  12       62.15       65.89      3.90 o 
  -2   6  12        1.94        1.18      1.98 o 
  -1   6  12      451.33      445.20      7.41 o 
   0   6  12      858.99      874.14     12.50 o 
   1   6  12      320.28      337.10      6.94 o 
   2   6  12       15.01       15.51      2.03 o 
  -2   7  12     1258.60     1303.20     32.36 o 
  -1   7  12      691.18      707.39     20.25 o 
   0 -12  13      129.97      134.62      4.15 o 
   1 -12  13      111.68      126.18      3.42 o 
   2 -12  13       69.80       64.38      2.93 o 
  -3 -11  13       63.77       53.26      4.63 o 
  -2 -11  13      196.48      201.46      4.75 o 
  -1 -11  13       26.83       28.61      1.89 o 
   0 -11  13       80.82       75.47      2.69 o 
   1 -11  13      308.61      303.16      4.77 o 
   2 -11  13      309.75      326.37      5.77 o 
   3 -11  13        1.11        3.18      1.45 o 
   4 -11  13       11.37       12.68      3.55 o 
  -4 -10  13      370.98      376.22     14.86 o 
  -3 -10  13      216.36      222.31      5.80 o 
  -2 -10  13        2.50        4.12      1.07 o 
  -1 -10  13      121.14      121.06      4.16 o 
   0 -10  13      639.35      665.27      8.43 o 
   1 -10  13      293.03      286.53      5.18 o 
   2 -10  13      117.25      117.60      2.76 o 
   3 -10  13       33.88       35.03      2.12 o 
   4 -10  13      296.08      289.43     11.78 o 
   5 -10  13      554.54      535.63     17.49 o 
  -5  -9  13      479.24      492.91     14.03 o 
  -4  -9  13      117.81      117.65      2.76 o 
  -3  -9  13       10.49       12.10      2.22 o 
  -2  -9  13       52.19       54.13      2.21 o 
  -1  -9  13      419.10      413.81      7.41 o 
   0  -9  13      143.31      145.68      3.43 o 
   1  -9  13        1.09        2.50      0.85 o 
   2  -9  13      168.41      159.13      3.69 o 
   3  -9  13      644.35      650.72      9.81 o 
   4  -9  13      138.94      134.47      7.78 o 
   5  -9  13       73.77       79.29      6.38 o 
   6  -9  13       33.54       32.72      4.95 o 
  -6  -8  13       65.66       62.56      5.47 o 
  -5  -8  13      233.40      238.95      6.12 o 
  -4  -8  13       88.05       87.65      2.29 o 
  -3  -8  13      163.38      172.66      4.93 o 
  -2  -8  13      377.33      365.79      5.24 o 
  -1  -8  13      569.69      593.50      9.29 o 
   0  -8  13       82.00       90.08      2.66 o 
   1  -8  13      100.70      102.28      2.91 o 
   2  -8  13      401.66      397.44      6.21 o 
   3  -8  13      279.50      272.66      4.52 o 
   4  -8  13       93.96       95.11      6.62 o 
   5  -8  13       74.67       64.04      5.84 o 
   6  -8  13      613.18      592.14     18.73 o 
  -6  -7  13      138.56      147.09      7.81 o 
  -5  -7  13       10.78       10.55      1.48 o 
  -4  -7  13      846.91      848.59     11.55 o 
  -3  -7  13      532.64      535.16     13.29 o 
  -2  -7  13      455.20      456.80      5.99 o 
  -1  -7  13        1.66        4.54      0.99 o 
   0  -7  13      120.28      121.17      2.71 o 
   1  -7  13      397.56      400.43      7.21 o 
   2  -7  13      577.07      585.91     10.51 o 
   3  -7  13        0.61       -0.66      0.84 o 
   4  -7  13      478.03      479.01      7.51 o 
   5  -7  13      904.51      895.68     24.46 o 
   6  -7  13      113.40      122.51      7.86 o 
   7  -7  13        7.34        9.61      2.41 o 
  -7  -6  13        5.68        7.41      4.77 o 
  -6  -6  13      496.09      503.97      8.10 o 
  -5  -6  13       75.42       80.78      2.58 o 
  -4  -6  13      708.50      720.06      8.88 o 
  -3  -6  13      114.71      115.28      2.94 o 
  -2  -6  13        3.27        2.40      0.77 o 
  -1  -6  13      663.84      661.79      8.59 o 
   0  -6  13     1630.95     1629.92     19.02 o 
   1  -6  13      546.32      560.49      7.64 o 
   2  -6  13        0.35       -0.36      0.94 o 
   3  -6  13      168.12      171.07      4.61 o 
   4  -6  13      366.84      356.82      5.01 o 
   5  -6  13      146.81      152.98      8.43 o 
   6  -6  13      134.64      138.31      5.81 o 
   7  -6  13       63.51       61.78      4.19 o 
  -7  -5  13       16.88       15.01      1.85 o 
  -6  -5  13      180.33      180.74      4.38 o 
  -5  -5  13      640.60      642.38      9.25 o 
  -4  -5  13      235.54      240.92      4.37 o 
  -3  -5  13      411.21      407.49      5.90 o 
  -2  -5  13      748.14      739.39      9.84 o 
  -1  -5  13      418.97      431.43      6.30 o 
   0  -5  13      310.44      302.30      4.43 o 
   1  -5  13        0.07        0.46      0.96 o 
   2  -5  13      206.16      197.55      4.53 o 
   3  -5  13      473.63      465.05      7.69 o 
   4  -5  13      459.08      455.53      7.33 o 
   5  -5  13       74.74       75.20      6.26 o 
   6  -5  13      375.20      360.81     13.57 o 
   7  -5  13      434.05      427.27     10.91 o 
  -7  -4  13      180.53      164.39      5.17 o 
  -6  -4  13      226.49      227.17      4.89 o 
  -5  -4  13       12.55       12.23      1.45 o 
  -4  -4  13      231.21      233.14      4.24 o 
  -3  -4  13      195.57      196.84      3.78 o 
  -2  -4  13      657.34      662.57      6.88 o 
  -1  -4  13       44.56       50.91      2.64 o 
   0  -4  13       11.65       13.58      1.14 o 
   1  -4  13     2110.99     2078.23     21.46 o 
   2  -4  13     1114.38     1145.18     12.91 o 
   3  -4  13      511.73      516.71     13.92 o 
   4  -4  13        4.19        5.11      1.50 o 
   5  -4  13      598.31      587.85     18.06 o 
   6  -4  13      662.47      671.43     20.22 o 
   7  -4  13       44.65       45.23      3.92 o 
  -8  -3  13      443.64      450.13      9.94 o 
  -7  -3  13      517.12      496.47      8.95 o 
  -6  -3  13       96.57      101.23      3.18 o 
  -5  -3  13      297.12      295.38      5.55 o 
  -4  -3  13      696.20      684.87      8.39 o 
  -3  -3  13      668.60      675.25      8.20 o 
  -2  -3  13      152.01      140.18      2.67 o 
  -1  -3  13      204.76      195.97      3.80 o 
   0  -3  13      669.31      676.12      8.46 o 
   1  -3  13     1142.45     1109.91     12.64 o 
   2  -3  13       16.10       16.01      1.33 o 
   3  -3  13        0.38        0.63      1.25 o 
   4  -3  13      782.52      774.08     10.95 o 
   5  -3  13      597.50      593.08     18.29 o 
   6  -3  13      290.80      286.09     11.90 o 
   7  -3  13       64.06       67.35      8.05 o 
  -8  -2  13      175.94      173.77      5.66 o 
  -7  -2  13        0.01        1.06      1.13 o 
  -6  -2  13       38.11       39.31      2.08 o 
  -5  -2  13      804.85      779.98      9.39 o 
  -4  -2  13      423.90      419.71      5.51 o 
  -3  -2  13      150.53      161.99      3.08 o 
  -2  -2  13      178.73      179.90      2.75 o 
  -1  -2  13      903.76      885.37     10.55 o 
   0  -2  13      491.16      513.06      6.91 o 
   1  -2  13       91.36       99.26      3.15 o 
   2  -2  13       75.67       82.47      3.39 o 
   3  -2  13      679.19      672.44     10.07 o 
   4  -2  13      939.79      936.32     12.77 o 
   5  -2  13      511.12      512.69     16.62 o 
   6  -2  13        2.06       -1.12      2.71 o 
   7  -2  13      435.55      417.50     15.25 o 
  -8  -1  13       67.33       68.02      3.56 o 
  -7  -1  13      341.89      329.17      6.94 o 
  -6  -1  13      625.29      629.74      9.83 o 
  -5  -1  13      617.16      620.09      8.03 o 
  -4  -1  13       31.34       32.10      1.66 o 
  -3  -1  13       87.07       89.62      2.28 o 
  -2  -1  13      696.36      692.58      7.19 o 
  -1  -1  13      710.86      731.97     12.05 o 
   0  -1  13      232.02      221.93      4.01 o 
   1  -1  13       73.73       81.07      2.45 o 
   2  -1  13      621.40      631.04      8.24 o 
   3  -1  13      664.11      659.54     10.36 o 
   4  -1  13      146.79      148.22      3.81 o 
   5  -1  13      222.37      216.40     10.19 o 
   6  -1  13      349.26      352.96     13.68 o 
  -7   0  13      330.84      313.42      6.77 o 
  -6   0  13      386.75      382.32      6.01 o 
  -5   0  13        2.09        4.37      0.99 o 
  -4   0  13      247.75      242.71      3.99 o 
  -3   0  13      962.78      965.88      9.83 o 
  -2   0  13      482.13      490.36      6.59 o 
  -1   0  13        7.71       11.36      1.35 o 
   0   0  13      438.93      436.66      7.35 o 
   1   0  13      901.22      913.97     10.95 o 
   2   0  13      636.96      656.62      8.55 o 
   3   0  13       22.28       23.14      2.07 o 
   4   0  13      126.19      120.98      3.46 o 
   5   0  13      675.01      656.66     19.85 o 
   6   0  13      411.05      392.28     14.66 o 
  -7   1  13        5.66        6.81      1.49 o 
  -6   1  13      183.98      178.01      3.63 o 
  -5   1  13      153.20      152.59      3.26 o 
  -4   1  13     1011.49     1008.26      9.62 o 
  -3   1  13      519.66      522.79      6.39 o 
  -2   1  13        3.58        7.05      1.36 o 
  -1   1  13       99.13      101.87      3.29 o 
   0   1  13     1296.58     1282.45     16.52 o 
   1   1  13      556.79      562.61      7.67 o 
   2   1  13       81.60       85.79      2.57 o 
   3   1  13      120.32      117.76      3.62 o 
   4   1  13      564.65      572.41      9.04 o 
   5   1  13      683.86      650.45     19.83 o 
  -7   2  13       15.82       15.06      1.68 o 
  -6   2  13      303.30      303.81      4.95 o 
  -5   2  13      883.89      879.32      9.67 o 
  -4   2  13      704.02      721.53      7.65 o 
  -3   2  13       90.97       95.96      2.31 o 
  -2   2  13      347.94      345.27     12.06 o 
  -1   2  13      295.68      293.92      5.63 o 
   0   2  13      351.02      349.46      6.46 o 
   1   2  13       83.74       95.85      4.20 o 
   2   2  13      387.30      394.81      6.09 o 
   3   2  13      471.81      471.86      8.91 o 
   4   2  13      432.16      424.44      7.41 o 
   5   2  13       88.88       85.32      4.56 o 
  -6   3  13      295.92      297.24      5.98 o 
  -5   3  13        1.74        2.81      0.90 o 
  -4   3  13        6.26        6.81      0.95 o 
  -3   3  13      563.57      590.89      8.65 o 
  -2   3  13      504.37      481.21     15.08 o 
  -1   3  13     1111.65     1161.71     15.20 o 
   0   3  13       17.29       18.65      1.74 o 
   1   3  13      696.98      706.28     10.60 o 
   2   3  13      301.60      302.30      6.14 o 
   3   3  13      138.24      137.82      3.98 o 
   4   3  13       72.74       78.60      5.86 o 
  -6   4  13      102.90      107.99      4.12 o 
  -5   4  13      106.70      108.81      3.54 o 
  -4   4  13      422.43      420.71      5.95 o 
  -3   4  13      831.56      830.86     22.63 o 
  -2   4  13       36.96       36.45      4.40 o 
  -1   4  13       91.43       92.10      2.99 o 
   0   4  13      263.71      265.17      5.55 o 
   1   4  13      444.47      449.36      7.80 o 
   2   4  13      447.79      467.75     14.68 o 
   3   4  13       29.64       31.48      2.26 o 
  -4   5  13      345.98      342.96      8.93 o 
  -3   5  13       13.05       13.93      3.20 o 
  -2   5  13       23.67       19.74      3.48 o 
  -1   5  13      544.96      561.92      8.73 o 
   0   5  13     1257.12     1265.46     16.67 o 
   1   5  13      302.24      311.92     10.69 o 
  -1 -11  14       29.27       32.13      1.98 o 
   0 -11  14      257.03      260.15      4.43 o 
   1 -11  14       65.32       64.88      2.18 o 
   2 -11  14        1.43        3.24      1.10 o 
  -3 -10  14        1.90        1.13      1.93 o 
  -2 -10  14      212.35      212.12      4.78 o 
  -1 -10  14      148.17      135.01      3.98 o 
   0 -10  14      164.74      170.63      5.02 o 
   1 -10  14        2.30        4.52      1.15 o 
   2 -10  14       53.12       54.49      2.18 o 
   3 -10  14      263.66      264.29      5.46 o 
   4 -10  14      313.68      320.91      8.65 o 
  -4  -9  14       17.85       19.03      2.80 o 
  -3  -9  14      264.88      280.29      8.54 o 
  -2  -9  14      476.44      499.16      8.22 o 
  -1  -9  14      403.93      395.22      7.27 o 
   0  -9  14       54.81       56.12      2.73 o 
   1  -9  14      191.62      201.08      3.71 o 
   2  -9  14      222.59      222.28      6.42 o 
   3  -9  14      380.22      378.43      6.85 o 
   4  -9  14        0.95        1.74      1.78 o 
   5  -9  14      186.42      188.75      9.78 o 
  -5  -8  14        9.82       13.73      3.22 o 
  -4  -8  14      508.27      528.86      9.97 o 
  -3  -8  14      276.15      279.52      8.08 o 
  -2  -8  14      161.82      173.27      3.70 o 
  -1  -8  14       29.46       30.51      2.18 o 
   0  -8  14      283.50      271.88      8.03 o 
   1  -8  14      824.19      834.10     10.55 o 
   2  -8  14      247.05      250.97      5.39 o 
   3  -8  14       23.63       25.31      1.59 o 
   4  -8  14      110.20      112.79      4.96 o 
   5  -8  14      128.07      127.40      7.94 o 
  -5  -7  14       51.75       51.95      2.96 o 
  -4  -7  14      517.18      533.64      9.85 o 
  -3  -7  14       83.16       81.37      3.44 o 
  -2  -7  14       87.63       89.55      2.60 o 
  -1  -7  14      712.14      717.50     11.18 o 
   0  -7  14      143.28      143.45      3.34 o 
   1  -7  14      414.19      406.20      7.48 o 
   2  -7  14        6.37        4.01      1.34 o 
   3  -7  14       21.94       21.29      1.84 o 
   4  -7  14      420.67      416.69      9.92 o 
   5  -7  14      325.42      319.59     12.79 o 
   6  -7  14       35.28       30.13      4.98 o 
  -6  -6  14      423.08      424.70      8.48 o 
  -5  -6  14        7.62       10.44      1.44 o 
  -4  -6  14       95.27      100.70      3.67 o 
  -3  -6  14      165.44      170.02      4.84 o 
  -2  -6  14       88.05       90.11      2.56 o 
  -1  -6  14      231.47      229.17      4.37 o 
   0  -6  14      330.41      341.57      4.90 o 
   1  -6  14       16.57       17.46      1.73 o 
   2  -6  14     1164.74     1151.99     15.32 o 
   3  -6  14     1090.44     1073.48     14.48 o 
   4  -6  14      340.62      345.48      6.13 o 
   5  -6  14        1.13       -0.50      2.73 o 
   6  -6  14      239.53      237.37     11.03 o 
  -6  -5  14      278.37      269.45      6.40 o 
  -5  -5  14      427.59      447.73      6.64 o 
  -4  -5  14       34.42       34.45      1.95 o 
  -3  -5  14      920.64      933.94     14.03 o 
  -2  -5  14      893.27      886.90     11.42 o 
  -1  -5  14       95.20       97.74      3.98 o 
   0  -5  14      161.38      164.86      3.17 o 
   1  -5  14      577.99      596.10      7.95 o 
   2  -5  14      435.84      432.90      7.50 o 
   3  -5  14       86.86       83.46      2.99 o 
   4  -5  14       15.39       14.40      1.48 o 
   5  -5  14       42.40       40.21      5.31 o 
   6  -5  14     1194.84     1168.50     30.55 o 
  -6  -4  14       20.46       17.15      1.99 o 
  -5  -4  14      277.38      271.44      5.50 o 
  -4  -4  14      596.83      609.50      7.97 o 
  -3  -4  14      121.77      119.81      3.35 o 
  -2  -4  14      127.28      125.07      2.93 o 
  -1  -4  14       15.83       13.04      1.33 o 
   0  -4  14      290.68      297.87      5.75 o 
   1  -4  14      534.18      533.12      7.36 o 
   2  -4  14       70.09       76.94      2.91 o 
   3  -4  14        5.04        4.48      1.24 o 
   4  -4  14      602.64      605.19      9.22 o 
   5  -4  14      511.54      517.62     17.11 o 
   6  -4  14      438.10      451.02     15.98 o 
  -7  -3  14        1.79        1.84      1.43 o 
  -6  -3  14      473.90      486.60      7.91 o 
  -5  -3  14      373.82      362.75      6.49 o 
  -4  -3  14      327.83      347.52      5.53 o 
  -3  -3  14       87.77       94.23      3.39 o 
  -2  -3  14      155.24      158.65      3.98 o 
  -1  -3  14      765.32      754.92     10.00 o 
   0  -3  14      521.94      534.92      8.48 o 
   1  -3  14      179.32      181.37      3.76 o 
   2  -3  14        1.78        1.57      0.89 o 
   3  -3  14      516.56      510.65      8.43 o 
   4  -3  14      538.99      540.50      8.55 o 
   5  -3  14       86.79       83.07      6.70 o 
   6  -3  14       20.54       20.99      4.37 o 
  -7  -2  14      171.65      163.74      4.87 o 
  -6  -2  14      184.37      189.67      4.56 o 
  -5  -2  14      350.84      348.43      5.70 o 
  -4  -2  14      118.83      118.73      2.79 o 
  -3  -2  14      506.97      533.35      6.53 o 
  -2  -2  14      531.04      506.38      7.80 o 
  -1  -2  14      888.48      910.14     13.60 o 
   0  -2  14        7.80        7.50      1.29 o 
   1  -2  14      375.97      392.68      5.99 o 
   2  -2  14      637.57      661.30      8.61 o 
   3  -2  14      803.59      828.89     12.24 o 
   4  -2  14        3.31        4.13      1.10 o 
   5  -2  14       84.38       92.77      7.02 o 
   6  -2  14      247.59      250.72     11.40 o 
  -7  -1  14      598.30      579.41     12.01 o 
  -6  -1  14      407.21      400.58      6.33 o 
  -5  -1  14      296.29      304.95      5.28 o 
  -4  -1  14      354.41      348.20      5.09 o 
  -3  -1  14      812.11      812.77      9.62 o 
  -2  -1  14      337.85      333.04      8.47 o 
  -1  -1  14       16.18       21.59      4.52 o 
   0  -1  14      148.79      150.99      5.64 o 
   1  -1  14      489.86      485.87      6.95 o 
   2  -1  14      902.49      913.05     11.02 o 
   3  -1  14       51.96       50.40      2.50 o 
   4  -1  14        2.87        3.44      1.14 o 
   5  -1  14      270.70      254.36     11.36 o 
  -6   0  14        0.10        0.58      1.10 o 
  -5   0  14       48.43       47.95      2.20 o 
  -4   0  14      487.81      475.46      6.22 o 
  -3   0  14     1000.57     1004.56     12.62 o 
  -2   0  14        7.07        4.52      2.22 o 
  -1   0  14      189.66      183.88      4.29 o 
   0   0  14      503.94      499.18      8.19 o 
   1   0  14      328.84      331.06      5.42 o 
   2   0  14       22.72       24.99      1.69 o 
   3   0  14       45.18       47.68      2.51 o 
   4   0  14      757.85      771.02     11.27 o 
   5   0  14      454.67      453.86     21.95 o 
  -6   1  14      571.93      576.98     10.20 o 
  -5   1  14      321.16      322.90      5.54 o 
  -4   1  14       47.13       51.35      1.98 o 
  -3   1  14      103.22      111.55      3.83 o 
  -2   1  14      356.42      365.56     12.63 o 
  -1   1  14      605.95      597.42      9.14 o 
   0   1  14      529.59      559.76      8.93 o 
   1   1  14      413.40      416.41     10.05 o 
   2   1  14     1011.66     1027.03     17.34 o 
   3   1  14      525.34      516.68      8.68 o 
   4   1  14      119.87      120.11      3.57 o 
  -6   2  14      166.22      169.19      4.46 o 
  -5   2  14      266.46      266.16      5.05 o 
  -4   2  14        7.56        8.12      1.03 o 
  -3   2  14      720.19      722.70     20.43 o 
  -2   2  14      686.86      708.38     19.99 o 
  -1   2  14      455.85      454.30      7.55 o 
   0   2  14      349.11      336.01      8.11 o 
   1   2  14      220.19      224.38      5.58 o 
   2   2  14      463.44      442.50      7.81 o 
   3   2  14       35.83       41.29      2.46 o 
  -5   3  14      254.05      253.92      5.57 o 
  -4   3  14      149.08      152.58      3.70 o 
  -3   3  14      167.96      172.63      8.50 o 
  -2   3  14       67.83       68.71      5.36 o 
  -1   3  14       40.73       41.66      2.23 o 
   0   3  14      197.61      187.28      4.59 o 
   1   3  14      712.28      736.02     11.33 o 
   2   3  14     1375.60     1375.68     21.74 o 
  -3   4  14       95.78      106.07      6.75 o 
  -2   4  14        5.71        4.53      2.36 o 
  -1   4  14      322.85      323.24      8.33 o 
   0   4  14      524.86      548.05     10.04 o 
   1   4  14        8.05        6.31      1.58 o 
   0 -10  15       24.93       26.97      1.88 o 
   1 -10  15       88.26       88.40      3.36 o 
   2 -10  15      367.79      373.93      6.68 o 
  -2  -9  15       27.94       37.50      2.13 o 
  -1  -9  15        6.58        8.98      1.80 o 
   0  -9  15      260.39      256.08      5.72 o 
   1  -9  15      310.55      310.40      6.13 o 
   2  -9  15      159.82      169.03      4.41 o 
   3  -9  15       14.41       17.09      1.76 o 
  -3  -8  15       40.55       50.78      3.79 o 
  -2  -8  15       49.96       50.81      2.09 o 
  -1  -8  15      145.53      141.50      4.03 o 
   0  -8  15       64.48       63.87      4.27 o 
   1  -8  15      249.85      264.44      8.69 o 
   2  -8  15        1.36        1.07      1.16 o 
   3  -8  15      613.34      609.81      9.58 o 
   4  -8  15      532.56      531.14     11.82 o 
  -4  -7  15       67.42       65.93      4.02 o 
  -3  -7  15      151.23      157.42      5.97 o 
  -2  -7  15      796.05      824.94     12.10 o 
  -1  -7  15      619.28      633.67      8.67 o 
   0  -7  15      195.51      194.38      4.79 o 
   1  -7  15       94.73       91.99      3.19 o 
   2  -7  15      497.10      499.25      8.41 o 
   3  -7  15      115.10      117.23      3.60 o 
   4  -7  15      114.05      113.19      5.10 o 
  -5  -6  15      145.49      150.63      4.15 o 
  -4  -6  15      415.09      426.87     13.55 o 
  -3  -6  15      321.55      319.31      8.71 o 
  -2  -6  15      382.97      390.28      5.95 o 
  -1  -6  15       59.29       67.74      2.44 o 
   0  -6  15       68.94       71.41      2.80 o 
   1  -6  15       54.55       52.21      2.54 o 
   2  -6  15      341.89      341.69      6.56 o 
   3  -6  15      201.23      200.62      4.76 o 
   4  -6  15       15.00       12.86      2.46 o 
   5  -6  15      329.73      319.73     12.97 o 
  -5  -5  15      100.24      110.81      3.52 o 
  -4  -5  15      603.66      606.94     10.72 o 
  -3  -5  15       29.66       29.53      2.97 o 
  -2  -5  15      349.31      368.09      5.66 o 
  -1  -5  15       18.35       19.62      1.58 o 
   0  -5  15      977.12      935.03     13.22 o 
   1  -5  15      689.79      700.35      9.80 o 
   2  -5  15       58.86       53.07      2.55 o 
   3  -5  15       18.99       18.93      1.86 o 
   4  -5  15      230.25      238.16      4.95 o 
   5  -5  15      216.29      220.47     10.57 o 
  -5  -4  15      427.29      422.86      7.29 o 
  -4  -4  15      143.20      144.04      3.91 o 
  -3  -4  15      167.14      174.12      6.04 o 
  -2  -4  15      204.26      225.64      4.77 o 
  -1  -4  15      970.11      971.71     13.25 o 
   0  -4  15      317.06      302.78      5.95 o 
   1  -4  15       20.17       24.23      1.67 o 
   2  -4  15        9.83        9.31      1.51 o 
   3  -4  15      619.86      621.99      9.79 o 
   4  -4  15      392.36      393.10      6.90 o 
   5  -4  15      210.16      220.41     10.59 o 
  -6  -3  15      567.95      560.95     16.28 o 
  -5  -3  15      327.45      320.32      5.51 o 
  -4  -3  15        8.29       11.71      1.34 o 
  -3  -3  15      647.91      651.56     13.46 o 
  -2  -3  15      593.63      593.64      9.91 o 
  -1  -3  15      139.89      150.47      3.89 o 
   0  -3  15      115.54      114.43      3.48 o 
   1  -3  15      243.82      236.27      4.43 o 
   2  -3  15      135.08      140.89      3.99 o 
   3  -3  15     1083.66     1078.59     14.78 o 
   4  -3  15       84.03       82.15      2.89 o 
   5  -3  15       26.85       30.22      4.87 o 
  -5  -2  15       80.56       85.93      3.14 o 
  -4  -2  15        1.65        2.28      1.23 o 
  -3  -2  15      233.33      235.09      7.14 o 
  -2  -2  15      600.89      590.97     17.41 o 
  -1  -2  15      105.18      110.34      3.33 o 
   0  -2  15      107.30      118.30      3.55 o 
   1  -2  15      653.83      647.33      8.57 o 
   2  -2  15      352.88      363.38      6.84 o 
   3  -2  15        7.25        7.83      1.45 o 
   4  -2  15      129.65      125.15      4.34 o 
  -5  -1  15      229.53      231.94      5.16 o 
  -4  -1  15      770.25      762.38     10.60 o 
  -3  -1  15      213.75      224.84      7.25 o 
  -2  -1  15      190.90      191.75      8.78 o 
  -1  -1  15      456.66      453.26      7.59 o 
   0  -1  15      519.79      522.97      8.57 o 
   1  -1  15      275.95      279.34      5.69 o 
   2  -1  15      109.85      112.43      3.62 o 
   3  -1  15       71.96       75.45      3.01 o 
   4  -1  15      828.97      865.23     13.99 o 
  -5   0  15      122.21      117.69      4.62 o 
  -4   0  15       64.53       71.18      2.82 o 
  -3   0  15       33.09       39.78      4.38 o 
  -2   0  15      483.25      476.13     15.23 o 
  -1   0  15      636.82      639.39      9.68 o 
   0   0  15      409.23      428.02      7.52 o 
   1   0  15        9.59       13.82      1.60 o 
   2   0  15      665.63      672.05     16.17 o 
   3   0  15      366.53      367.83      7.00 o 
  -4   1  15       18.79       15.38      2.40 o 
  -3   1  15      472.87      474.32     15.47 o 
  -2   1  15       67.67       67.87      5.38 o 
  -1   1  15      101.84       95.87      3.08 o 
   0   1  15       19.03       21.85      2.35 o 
   1   1  15      232.12      231.19      6.69 o 
   2   1  15      339.54      351.12      6.75 o 
  -4   2  15      237.51      247.78     10.77 o 
  -3   2  15      206.31      212.34      9.73 o 
  -2   2  15      561.14      550.70     17.07 o 
  -1   2  15       11.17        8.68      1.33 o 
   0   2  15      262.59      255.88      5.51 o 
   1   2  15      496.89      511.87      8.56 o 
  -1  -8  16      444.07      463.02      8.11 o 
   0  -8  16        7.75       13.18      1.98 o 
   1  -8  16       54.07       54.33      3.19 o 
   2  -8  16        2.51        4.25      1.38 o 
  -2  -7  16      308.23      311.75      7.14 o 
  -1  -7  16       15.35       18.13      1.70 o 
   0  -7  16        6.51       12.03      1.93 o 
   1  -7  16      421.65      424.71      9.15 o 
   2  -7  16      720.77      728.75     19.97 o 
   3  -7  16      120.27      121.68      4.47 o 
  -3  -6  16      130.46      132.81      5.57 o 
  -2  -6  16       18.67       19.55      2.02 o 
  -1  -6  16       23.46       23.40      1.96 o 
   0  -6  16      656.20      667.51     10.23 o 
   1  -6  16      336.45      341.15      7.97 o 
   2  -6  16        3.10        5.16      1.38 o 
   3  -6  16       77.14       77.01      3.02 o 
  -4  -5  16      160.06      165.47      6.29 o 
  -3  -5  16        2.45        1.10      1.50 o 
  -2  -5  16      106.27      111.95      3.88 o 
  -1  -5  16      606.48      606.53      9.41 o 
   0  -5  16      248.14      252.74      5.42 o 
   1  -5  16       25.11       28.44      2.07 o 
   2  -5  16       22.38       16.07      1.80 o 
   3  -5  16      447.11      452.08      7.94 o 
  -4  -4  16       73.84       76.78      4.28 o 
  -3  -4  16       55.12       52.87      3.81 o 
  -2  -4  16      114.49      107.87      4.56 o 
  -1  -4  16      311.41      316.45      6.06 o 
   0  -4  16      105.53      106.59      3.43 o 
   1  -4  16       86.69       85.61      4.75 o 
   2  -4  16      282.50      271.44      5.81 o 
   3  -4  16      351.65      357.77      6.85 o 
  -4  -3  16       14.44       13.39      3.61 o 
  -3  -3  16      642.23      627.25     13.42 o 
  -2  -3  16      489.28      502.93     10.91 o 
  -1  -3  16      140.17      141.95      3.83 o 
   0  -3  16      351.29      363.04      6.78 o 
   1  -3  16      406.50      402.84      7.23 o 
   2  -3  16      275.95      283.63      7.16 o 
   3  -3  16        5.22        4.67      1.37 o 
  -4  -2  16      753.99      763.65     23.69 o 
  -3  -2  16        2.58        1.49      2.12 o 
  -2  -2  16        0.04        0.71      1.37 o 
  -1  -2  16       34.98       37.74      2.21 o 
   0  -2  16      561.86      548.98      8.94 o 
   1  -2  16      473.18      478.07      8.11 o 
   2  -2  16      102.50      108.34      3.60 o 
   3  -2  16      245.05      257.99      8.64 o 
  -3  -1  16        9.03        7.19      2.65 o 
  -2  -1  16      185.29      194.88      9.07 o 
  -1  -1  16      646.05      660.78      9.92 o 
   0  -1  16        1.58        3.01      1.36 o 
   1  -1  16        1.67        3.02      1.15 o 
   2  -1  16      377.21      395.66      7.30 o 
  -3   0  16      428.20      431.11     14.81 o 
  -2   0  16       87.73       87.35      6.10 o 
  -1   0  16      444.06      436.68      7.37 o 
   0   0  16        2.79        3.55      1.20 o 
   1   0  16      206.20      205.43      4.86 o 
                                                 
